# Supplementary material for: Phylogeny, host use, and diversification in the moth family Momphidae (Lepidoptera: Gelechioidea)
Source: PLoS One. 2019 Jun 6;14(6):e0207833. doi: 10.1371/journal.pone.0207833 (PMC6553701; doi:10.1371/journal.pone.0207833)
Supplement: S1 Table — Contains collection information for all Mompha specimens represented in the phylogenetic reconstructions. Included are species names, collection location, hostplant taxa, hostplant resource, and GenBank ID. MP accessions denote southwestern collections; TH accessions denote Terry Harrison collections; all other accessions taken from BOLD. (XLSX) [file pone.0207833.s002.xlsx]

## Sheet: S1_Table_selected_dat
S1 Table. Momphidae collection metadata.
id	family.name	genus.name	species.name	continent	country	province	region.county	site	lat	lon	elevation	coll.date	host.family.lit	host.family.coll	host.genus.lit	host.genus.coll	host.species.lit	host.species.coll	host.id	larval.mode.lit	larval.mode.coll	identification	collectors	institution.storing	BOLD_ProcessId	COI_GenBank	CAD_GenBank	DDC_GenBank	EF1a_GenBank	H3_GenBank	GAPDH_GenBank
TH96	Momphidae	Mompha	M. argentimaculella	N. America	USA	Illinois	NA	Urbana IL, Pollinatarium	40.0835	-88.214	NA	2014-09-17	Onagraceae	Onagraceae	Oenothera	Oenothera	O. biennis; O. pilosella; O. filifolia	biennis	NA	leaf miner	leaf miner	Terry Harrison	NA	T. Harrison Collection, Charleston IL	NA	MK054501	MK055018	MK054678	MK054853	MK054322	NA
TH110	Momphidae	Mompha	M. argentimaculella	N. America	USA	Massachusetts	NA	Pelham, MA	42.393	-72.4036	NA	2014-06-25	Onagraceae	Onagraceae	Oenothera	Oenothera	O. biennis; O. pilosella; O. filifolia	pilosella	NA	leaf miner	leaf miner	Terry Harrison	NA	T. Harrison Collection, Charleston IL	NA	MK054505	MK055022	MK054682	MK054857	MK054326	NA
LQAC018	Momphidae	Mompha	M. brevivittella	N. America	Canada	Quebec	Monteregie	Rang 5 Andre Racicot	45.689	-73.088	NA	2005-10-03	Onagraceae	NA	Oenothera	NA	O. biennis	NA	NA	fruit borer	fruit borer	Alain Charpentier	Daniel Handfield	Biodiversity Institute of Ontario	LQAC018-06	NA	NA	NA	NA	NA	NA
LQAC159	Momphidae	Mompha	M. brevivittella	N. America	Canada	Quebec	Monteregie	545, boul. Laurier	45.569	-73.181	NA	2005-07-12	Onagraceae	NA	Oenothera	NA	O. biennis	NA	NA	fruit borer	fruit borer	Jean-Francois Landry	Alain Charpentier	Biodiversity Institute of Ontario	LQAC159-06	NA	NA	NA	NA	NA	NA
LQAC160	Momphidae	Mompha	M. brevivittella	N. America	Canada	Quebec	Monteregie	Erabliere Mont Rouge	45.614	-72.983	NA	2005-07-23	Onagraceae	NA	Oenothera	NA	O. biennis	NA	NA	fruit borer	fruit borer	Alain Charpentier	Alain Charpentier	Biodiversity Institute of Ontario	LQAC160-06	NA	NA	NA	NA	NA	NA
MECB005	Momphidae	Mompha	M. brevivittella	N. America	Canada	Quebec	Pontiac	petite colline near Eardley-Masham Road	45.5666	-76.0958	NA	2004-07-21	Onagraceae	NA	Oenothera	NA	O. biennis	NA	NA	fruit borer	fruit borer	Jean-Francois Landry	Jean-Francois Landry	Canadian National Collection of Insects, Arachnids and Nematodes	MECB005-04	NA	NA	NA	NA	NA	NA
MECB060	Momphidae	Mompha	M. brevivittella	N. America	Canada	Quebec	Pontiac	petite colline near Eardley-Masham Road	45.5666	-76.0958	NA	2004-07-21	Onagraceae	NA	Oenothera	NA	O. biennis	NA	NA	fruit borer	fruit borer	Jean-Francois Landry	Jean-Francois Landry	Canadian National Collection of Insects, Arachnids and Nematodes	MECB060-04	NA	NA	NA	NA	NA	NA
GBGL17219	Momphidae	Mompha	M. capella	N. America	Canada	NA	NA	NA	44.9804	-64.9394	NA	2014-06-02	Cistaceae	NA	Helianthemum	NA	H. bicknellii	NA	NA	fruit borer	fruit borer	NA	Stephanie White	Mined from GenBank, NCBI	GBGL17219-15	NA	NA	NA	NA	NA	NA
TH36	Momphidae	Mompha	M. capella	N. America	USA	Michigan	NA	Allegan Co.	42.5938	-85.9084	NA	2014-07-05	Cistaceae	Cistaceae	Helianthemum	Crocanthemum	H. bicknellii	sp.	NA	fruit borer	fruit borer	Terry Harrison	NA	T. Harrison Collection, Charleston IL	NA	MK054490	MK055008	MK054667	MK054844	MK054311	MK055180
TH149	Momphidae	Mompha	M. cephalonthiella	N. America	USA	Illinois	NA	Urbana, IL	40.11	-88.2072	NA	2016-07-12	Rubiaceae	Rubiaceae	Cephalanthus	Cephalanthus	C. occidentalis	occidentalis	NA	leaf miner	leaf miner	Terry Harrison	NA	T. Harrison Collection, Charleston IL	NA	MK054529	NA	MK054707	MK054871	MK054351	MK055173
MP257_1	Momphidae	Mompha	M. circumscriptella	N. America	USA	Texas	Hill	81 offshoot	33.1976	-97.567	1012	2015-07-15	Onagraceae	Onagraceae	Oenothera	Oenothera	section Calylophus; Oenothera	capillifolia capillifolia	BJC_06	fruit borer	fruit borer	Terry Harrison	D. Bruzzese, B. Cooper	NA	NA	MK054606	MK055150	MK054740	MK055000	MK054435	MK055208
MP257_2	Momphidae	Mompha	M. circumscriptella	N. America	USA	Texas	Hill	81 offshoot	33.1976	-97.567	1012	2015-07-15	Onagraceae	Onagraceae	Oenothera	Oenothera	section Calylophus; Oenothera	capillifolia capillifolia	BJC_06	fruit borer	fruit borer	Terry Harrison	D. Bruzzese, B. Cooper	NA	NA	MK054607	MK055118	MK054829	MK054889	MK054359	MK055214
MP258	Momphidae	Mompha	M. circumscriptella	N. America	USA	Texas	Tarrant	377 outcrop	32.6241	-97.525	760	2015-07-15	Onagraceae	Onagraceae	Oenothera	Oenothera	section Calylophus; Oenothera	capillifolia capillifolia	BJC_07	fruit borer	fruit borer	Terry Harrison	D. Bruzzese, B. Cooper	NA	NA	MK054608	MK055155	MK054830	MK054891	MK054436	MK055207
MP261	Momphidae	Mompha	M. circumscriptella	N. America	USA	Texas	Bell	2410 powerline	30.9819	-97.6494	747	2015-07-15	Onagraceae	Onagraceae	Oenothera	Oenothera	section Calylophus; Oenothera	capillifolia capillifolia	BJC_06	fruit borer	fruit borer	Terry Harrison	D. Bruzzese, B. Cooper	NA	NA	MK054609	MK055134	MK054781	MK054881	MK054437	MK055204
MP263	Momphidae	Mompha	M. circumscriptella	N. America	USA	Texas	Bell	2410 powerline	30.9819	-97.6494	747	2015-07-15	Onagraceae	Onagraceae	Oenothera	Oenothera	section Calylophus; Oenothera	capillifolia capillifolia	BJC_06	fruit borer	fruit borer	Terry Harrison	D. Bruzzese, B. Cooper	NA	NA	MK054610	MK055061	MK054836	MK054887	MK054438	MK055240
MP276	Momphidae	Mompha	M. circumscriptella	N. America	USA	Texas	Maverick	277 rest stop	29.1109	-100.649	960	2015-07-16	Onagraceae	Onagraceae	Oenothera	Oenothera	section Calylophus; Oenothera	hartwegii hartwegii	BJC_09	fruit borer	fruit borer	Terry Harrison	D. Bruzzese, B. Cooper	NA	NA	MK054614	MK055050	MK054739	MK054878	MK054442	MK055212
MP128	Momphidae	Mompha	M. circumscriptella	N. America	USA	Texas	Pecos	South of Stockton	30.7454	-102.909	1059	2015-07-17	Onagraceae	Onagraceae	Oenothera	Oenothera	section Calylophus; Oenothera	hartwegii pubescens	LOL_491	fruit borer	fruit borer	Terry Harrison	A. Gruver	NA	NA	MK054584	MK055105	MK054775	MK054902	MK054413	MK055215
MP289	Momphidae	Mompha	M. circumscriptella	N. America	USA	Texas	Crockett	163 north of Juno	30.3326	-101.103	2169	2015-07-17	Onagraceae	Onagraceae	Oenothera	Oenothera	section Calylophus; Oenothera	hartwegii pubescens	NA	fruit borer	fruit borer	Terry Harrison	D. Bruzzese, B. Cooper	NA	NA	MK054617	MK055140	MK054762	MK054970	MK054445	MK055237
TH39	Momphidae	Mompha	M. circumscriptella	N. America	USA	Illinois	NA	Iroquois Cons. Area	40.9942	-87.599	NA	2014-07-31	Onagraceae	Onagraceae	Oenothera	Oenothera	section Calylophus; Oenothera	laciniata	NA	fruit borer	fruit borer	Terry Harrison	NA	T. Harrison Collection, Charleston IL	NA	MK054493	MK055010	MK054670	MK054846	MK054314	NA
BBLEC665	Momphidae	Mompha	M. claudiella.1	N. America	Canada	Nova Scotia	Cape Breton Highlands National Park	Parking Lot	46.779	-60.333	NA	2009-07-21	Onagraceae	NA	NA	NA	NA	NA	NA	NA	NA	NA	BIObus 2009	Biodiversity Institute of Ontario	BBLEC665-09	NA	NA	NA	NA	NA	NA
LPAB834	Momphidae	Mompha	M. claudiella.2	N. America	Canada	Alberta	Waterton Lakes NP	NA	49.078	-113.882	NA	2008-08-06	Onagraceae	NA	NA	NA	NA	NA	NA	NA	NA	NA	BIObus 2008	Biodiversity Institute of Ontario	LPAB834-08	NA	NA	NA	NA	NA	NA
LEFIA1233	Momphidae	Mompha	M. conturbatella.1	Europe	Finland	Northern Ostrobothnia	Ostrobottnia borealis pars australis	NA	65.071	25.725	NA	2006-06-29	Onagraceae	NA	Chamerion; Epilobium	NA	C. angustifolium; E. montanum; E. angustifolium	NA	NA	shoot tip borer	shoot tip borer	Marko Mutanen	Marko Mutanen	University of Oulu	LEFIA1233-10	NA	NA	NA	NA	NA	NA
LEFIA1234	Momphidae	Mompha	M. conturbatella.1	Europe	Finland	South Karelia	Savonia australis	Imatra	61.108	28.799	NA	NA	Onagraceae	NA	Chamerion; Epilobium	NA	C. angustifolium; E. montanum; E. angustifolium	NA	NA	shoot tip borer	shoot tip borer	Marko Mutanen	Marko Mutanen, Panu Vaelimaeki	University of Oulu	LEFIA1234-10	NA	NA	NA	NA	NA	NA
LEFID991	Momphidae	Mompha	M. conturbatella.1	Europe	Finland	NA	Lapponia kemensis pars occidentalis	Kolari	67.276	23.753	NA	NA	Onagraceae	NA	Chamerion; Epilobium	NA	C. angustifolium; E. montanum; E. angustifolium	NA	NA	shoot tip borer	shoot tip borer	Marko Mutanen	Marko Mutanen, Panu Vaelimaeki	University of Oulu	LEFID991-10	NA	NA	NA	NA	NA	NA
LON629	Momphidae	Mompha	M. conturbatella.1	Europe	Norway	Oppland	Gjovik	Viberg, Vardal	60.8342	10.4719	NA	2006-07-18	Onagraceae	NA	Chamerion; Epilobium	NA	C. angustifolium; E. montanum; E. angustifolium	NA	NA	shoot tip borer	shoot tip borer	Leif Aarvik	Leif Aarvik	University of Oslo, Natural History Museum	LON629-08	NA	NA	NA	NA	NA	NA
ODOPE075	Momphidae	Mompha	M. conturbatella.1	Europe	Germany	Bavaria	Niederbayern	Bischofsmais, Oberbreitenau	48.9148	13.032	NA	2010-07-12	Onagraceae	NA	Chamerion; Epilobium	NA	C. angustifolium; E. montanum; E. angustifolium	NA	NA	shoot tip borer	shoot tip borer	Andreas Segerer	Dr. Theo Gruenewald	Research Collection of Theo Gruenewald	ODOPE075-11	NA	NA	NA	NA	NA	NA
PHLAI830	Momphidae	Mompha	M. conturbatella.1	Europe	Austria	Vorarlberg	NA	Partenen, 2,5 km W Silvrettastausee	46.922	10.062	NA	2010-07-20	Onagraceae	NA	Chamerion; Epilobium	NA	C. angustifolium; E. montanum; E. angustifolium	NA	NA	shoot tip borer	shoot tip borer	Peter Huemer	Huemer P.	Tiroler Landesmuseum Ferdinandeum	PHLAI830-13	NA	NA	NA	NA	NA	NA
BBLPD607	Momphidae	Mompha	M. conturbatella.2	N. America	Canada	British Columbia	Kootenay NP	NA	50.627	-116.055	NA	2010-07-30	Onagraceae	NA	Chamerion; Epilobium	NA	C. angustifolium; E. montanum; E. angustifolium	NA	NA	shoot tip borer	shoot tip borer	NA	BIObus 2010	Biodiversity Institute of Ontario	BBLPD607-10	NA	NA	NA	NA	NA	NA
BBLPF083	Momphidae	Mompha	M. conturbatella.2	N. America	Canada	Alberta	Jasper NP	NA	52.933	-118.031	NA	2010-08-04	Onagraceae	NA	Chamerion; Epilobium	NA	C. angustifolium; E. montanum; E. angustifolium	NA	NA	shoot tip borer	shoot tip borer	NA	BIObus 2010	Biodiversity Institute of Ontario	BBLPF083-10	NA	NA	NA	NA	NA	NA
CHIP104	Momphidae	Mompha	M. conturbatella.2	N. America	Canada	Manitoba	Churchill	On the hill (the slope)	58.755	-93.998	NA	2010-07-10	Onagraceae	NA	Chamerion; Epilobium	NA	C. angustifolium; E. montanum; E. angustifolium	NA	NA	shoot tip borer	shoot tip borer	Angela Telfer	Emily Noel	Biodiversity Institute of Ontario	CHIP104-12	NA	NA	NA	NA	NA	NA
CHIP173	Momphidae	Mompha	M. conturbatella.2	N. America	Canada	Manitoba	Churchill	Goose Creek Road Bridge One	58.666	-94.16	NA	2010-06-27	Onagraceae	NA	Chamerion; Epilobium	NA	C. angustifolium; E. montanum; E. angustifolium	NA	NA	shoot tip borer	shoot tip borer	Angela Telfer	Emily Noel	Biodiversity Institute of Ontario	CHIP173-12	NA	NA	NA	NA	NA	NA
CHIP174	Momphidae	Mompha	M. conturbatella.2	N. America	Canada	Manitoba	Churchill	S W of Train tracks	58.769	-94.179	NA	2010-07-02	Onagraceae	NA	Chamerion; Epilobium	NA	C. angustifolium; E. montanum; E. angustifolium	NA	NA	shoot tip borer	shoot tip borer	Angela Telfer	Emily Noel	Biodiversity Institute of Ontario	CHIP174-12	NA	NA	NA	NA	NA	NA
CNFNF2493	Momphidae	Mompha	M. conturbatella.2	N. America	Canada	Quebec	Forillon National Park	trail off of park compound (i.e. operation centre)	48.857	-64.376	NA	2013-07-22	Onagraceae	NA	Chamerion; Epilobium	NA	C. angustifolium; E. montanum; E. angustifolium	NA	NA	shoot tip borer	shoot tip borer	Angela Telfer	F.Tremblay	Biodiversity Institute of Ontario	CNFNF2493-14	NA	NA	NA	NA	NA	NA
CNFNG1351	Momphidae	Mompha	M. conturbatella.2	N. America	Canada	Quebec	Forillon National Park	trail off of park compound (i.e. operation centre)	48.857	-64.376	NA	2013-08-05	Onagraceae	NA	Chamerion; Epilobium	NA	C. angustifolium; E. montanum; E. angustifolium	NA	NA	shoot tip borer	shoot tip borer	Angela Telfer	Dany Brodeur	Biodiversity Institute of Ontario	CNFNG1351-14	NA	NA	NA	NA	NA	NA
CNKLD2201	Momphidae	Mompha	M. conturbatella.2	N. America	Canada	Yukon Territory	Kluane National Park and Reserve	NA	60.714	-137.432	NA	2014-08-25	Onagraceae	NA	Chamerion; Epilobium	NA	C. angustifolium; E. montanum; E. angustifolium	NA	NA	shoot tip borer	shoot tip borer	Angela Telfer	C.McKinnon	Biodiversity Institute of Ontario	CNKLD2201-15	NA	NA	NA	NA	NA	NA
CNKLF471	Momphidae	Mompha	M. conturbatella.2	N. America	Canada	Yukon Territory	Kluane National Park and Reserve	NA	60.714	-137.432	NA	2014-07-15	Onagraceae	NA	Chamerion; Epilobium	NA	C. angustifolium; E. montanum; E. angustifolium	NA	NA	shoot tip borer	shoot tip borer	Angela Telfer	S.Chisholm	Biodiversity Institute of Ontario	CNKLF471-15	NA	NA	NA	NA	NA	NA
CNNHF1073	Momphidae	Mompha	M. conturbatella.2	N. America	Canada	Northwest Territories	Nahanni National Park Reserve	NA	61.606	-125.758	NA	2014-01-08	Onagraceae	NA	Chamerion; Epilobium	NA	C. angustifolium; E. montanum; E. angustifolium	NA	NA	shoot tip borer	shoot tip borer	Angela Telfer	Parks Canada	Biodiversity Institute of Ontario	CNNHF1073-14	NA	NA	NA	NA	NA	NA
CNTGC573	Momphidae	Mompha	M. conturbatella.2	N. America	Canada	Newfoundland and Labrador	Torngat Mountains National Park	NA	58.45	-62.8	NA	2014-01-08	Onagraceae	NA	Chamerion; Epilobium	NA	C. angustifolium; E. montanum; E. angustifolium	NA	NA	shoot tip borer	shoot tip borer	Angela Telfer	D.Whitaker	Biodiversity Institute of Ontario	CNTGC573-15	NA	NA	NA	NA	NA	NA
CNTGC574	Momphidae	Mompha	M. conturbatella.2	N. America	Canada	Newfoundland and Labrador	Torngat Mountains National Park	NA	58.45	-62.8	NA	2014-01-08	Onagraceae	NA	Chamerion; Epilobium	NA	C. angustifolium; E. montanum; E. angustifolium	NA	NA	shoot tip borer	shoot tip borer	Angela Telfer	D.Whitaker	Biodiversity Institute of Ontario	CNTGC574-15	NA	NA	NA	NA	NA	NA
CNTGC576	Momphidae	Mompha	M. conturbatella.2	N. America	Canada	Newfoundland and Labrador	Torngat Mountains National Park	NA	58.45	-62.8	NA	2014-01-08	Onagraceae	NA	Chamerion; Epilobium	NA	C. angustifolium; E. montanum; E. angustifolium	NA	NA	shoot tip borer	shoot tip borer	Angela Telfer	D.Whitaker	Biodiversity Institute of Ontario	CNTGC576-15	NA	NA	NA	NA	NA	NA
CNTGC586	Momphidae	Mompha	M. conturbatella.2	N. America	Canada	Newfoundland and Labrador	Torngat Mountains National Park	NA	58.45	-62.8	NA	2014-01-08	Onagraceae	NA	Chamerion; Epilobium	NA	C. angustifolium; E. montanum; E. angustifolium	NA	NA	shoot tip borer	shoot tip borer	Angela Telfer	D.Whitaker	Biodiversity Institute of Ontario	CNTGC586-15	NA	NA	NA	NA	NA	NA
CNTMA1683	Momphidae	Mompha	M. conturbatella.2	N. America	Canada	Newfoundland and Labrador	Torngat Mountains National Park	NA	58.4505	-62.7982	NA	2013-08-09	Onagraceae	NA	Chamerion; Epilobium	NA	C. angustifolium; E. montanum; E. angustifolium	NA	NA	shoot tip borer	shoot tip borer	Angela Telfer	Darroch Whitaker	Biodiversity Institute of Ontario	CNTMA1683-14	NA	NA	NA	NA	NA	NA
CNTMA1885	Momphidae	Mompha	M. conturbatella.2	N. America	Canada	Newfoundland and Labrador	Torngat Mountains National Park	NA	58.4505	-62.7982	NA	2013-08-09	Onagraceae	NA	Chamerion; Epilobium	NA	C. angustifolium; E. montanum; E. angustifolium	NA	NA	shoot tip borer	shoot tip borer	Angela Telfer	Darroch Whitaker	Biodiversity Institute of Ontario	CNTMA1885-14	NA	NA	NA	NA	NA	NA
CNTMB3709	Momphidae	Mompha	M. conturbatella.2	N. America	Canada	Newfoundland and Labrador	Torngat Mountains National Park	NA	58.9493	-63.6794	NA	2013-08-13	Onagraceae	NA	Chamerion; Epilobium	NA	C. angustifolium; E. montanum; E. angustifolium	NA	NA	shoot tip borer	shoot tip borer	Angela Telfer	Darroch Whitaker	Biodiversity Institute of Ontario	CNTMB3709-14	NA	NA	NA	NA	NA	NA
CNTMC2077	Momphidae	Mompha	M. conturbatella.2	N. America	Canada	Newfoundland and Labrador	Torngat Mountains National Park	NA	58.4505	-62.7982	NA	2013-08-16	Onagraceae	NA	Chamerion; Epilobium	NA	C. angustifolium; E. montanum; E. angustifolium	NA	NA	shoot tip borer	shoot tip borer	Angela Telfer	Darroch Whitaker	Biodiversity Institute of Ontario	CNTMC2077-14	NA	NA	NA	NA	NA	NA
CNWBH109	Momphidae	Mompha	M. conturbatella.2	N. America	Canada	Alberta	Wood Buffalo National Park	NA	59.811	-111.989	NA	2012-07-27	Onagraceae	NA	Chamerion; Epilobium	NA	C. angustifolium; E. montanum; E. angustifolium	NA	NA	shoot tip borer	shoot tip borer	NA	Nicole Labine	Biodiversity Institute of Ontario	CNWBH109-13	NA	NA	NA	NA	NA	NA
LBCH1038	Momphidae	Mompha	M. conturbatella.2	N. America	Canada	British Columbia	nr. Hazelton	B4-T	55.431	-127.81	NA	2009-07-30	Onagraceae	NA	Chamerion; Epilobium	NA	C. angustifolium; E. montanum; E. angustifolium	NA	NA	shoot tip borer	shoot tip borer	NA	deWaard, J.R.	University of British Columbia, Beaty Biodiversity Museum, Spencer Entomological Collection	LBCH1038-10	NA	NA	NA	NA	NA	NA
LBCH1043	Momphidae	Mompha	M. conturbatella.2	N. America	Canada	British Columbia	nr. Hazelton	B4-T	55.431	-127.81	NA	2009-07-30	Onagraceae	NA	Chamerion; Epilobium	NA	C. angustifolium; E. montanum; E. angustifolium	NA	NA	shoot tip borer	shoot tip borer	NA	deWaard, J.R.	Royal British Columbia Museum	LBCH1043-10	NA	NA	NA	NA	NA	NA
LBCH1887	Momphidae	Mompha	M. conturbatella.2	N. America	Canada	British Columbia	nr. Sicamous	A4-F200	50.821	-118.861	NA	2009-08-03	Onagraceae	NA	Chamerion; Epilobium	NA	C. angustifolium; E. montanum; E. angustifolium	NA	NA	shoot tip borer	shoot tip borer	NA	deWaard, J.R.	Royal British Columbia Museum	LBCH1887-10	NA	NA	NA	NA	NA	NA
LBCH207	Momphidae	Mompha	M. conturbatella.2	N. America	Canada	British Columbia	nr. Hazelton	A4-T	55.465	-127.806	NA	2009-07-12	Onagraceae	NA	Chamerion; Epilobium	NA	C. angustifolium; E. montanum; E. angustifolium	NA	NA	shoot tip borer	shoot tip borer	NA	deWaard, J.R.	Canadian Forest Service, Pacific Forestry Centre	LBCH207-10	NA	NA	NA	NA	NA	NA
LBCH2418	Momphidae	Mompha	M. conturbatella.2	N. America	Canada	British Columbia	nr. Hazelton	A3-T	55.464	-127.81	NA	2009-07-12	Onagraceae	NA	Chamerion; Epilobium	NA	C. angustifolium; E. montanum; E. angustifolium	NA	NA	shoot tip borer	shoot tip borer	NA	deWaard, J.R.	Royal British Columbia Museum	LBCH2418-10	NA	NA	NA	NA	NA	NA
LBCH2419	Momphidae	Mompha	M. conturbatella.2	N. America	Canada	British Columbia	nr. Hazelton	A3-T	55.464	-127.81	NA	2009-07-12	Onagraceae	NA	Chamerion; Epilobium	NA	C. angustifolium; E. montanum; E. angustifolium	NA	NA	shoot tip borer	shoot tip borer	NA	deWaard, J.R.	Royal British Columbia Museum	LBCH2419-10	NA	NA	NA	NA	NA	NA
LBCH327	Momphidae	Mompha	M. conturbatella.2	N. America	Canada	British Columbia	nr. Hazelton	B5-T	55.427	-127.803	NA	2009-07-12	Onagraceae	NA	Chamerion; Epilobium	NA	C. angustifolium; E. montanum; E. angustifolium	NA	NA	shoot tip borer	shoot tip borer	NA	deWaard, J.R.	Research Collection of Jeremy deWaard	LBCH327-10	NA	NA	NA	NA	NA	NA
LBCH3409	Momphidae	Mompha	M. conturbatella.2	N. America	Canada	British Columbia	nr. Hazelton	A3-T	55.464	-127.81	NA	2009-07-30	Onagraceae	NA	Chamerion; Epilobium	NA	C. angustifolium; E. montanum; E. angustifolium	NA	NA	shoot tip borer	shoot tip borer	NA	deWaard, J.R.	Royal British Columbia Museum	LBCH3409-10	NA	NA	NA	NA	NA	NA
LBCH3725	Momphidae	Mompha	M. conturbatella.2	N. America	Canada	British Columbia	nr. Hazelton	B2-T	55.459	-127.812	NA	2009-07-30	Onagraceae	NA	Chamerion; Epilobium	NA	C. angustifolium; E. montanum; E. angustifolium	NA	NA	shoot tip borer	shoot tip borer	NA	deWaard, J.R.	Royal British Columbia Museum	LBCH3725-10	NA	NA	NA	NA	NA	NA
LBCH3965	Momphidae	Mompha	M. conturbatella.2	N. America	Canada	British Columbia	nr. Hazelton	B3-T	55.439	-127.814	NA	2009-07-30	Onagraceae	NA	Chamerion; Epilobium	NA	C. angustifolium; E. montanum; E. angustifolium	NA	NA	shoot tip borer	shoot tip borer	NA	deWaard, J.R.	Royal British Columbia Museum	LBCH3965-10	NA	NA	NA	NA	NA	NA
LBCH610	Momphidae	Mompha	M. conturbatella.2	N. America	Canada	British Columbia	nr. Hazelton	B3-T	55.439	-127.814	NA	2009-07-12	Onagraceae	NA	Chamerion; Epilobium	NA	C. angustifolium; E. montanum; E. angustifolium	NA	NA	shoot tip borer	shoot tip borer	NA	deWaard, J.R.	University of British Columbia, Beaty Biodiversity Museum, Spencer Entomological Collection	LBCH610-10	NA	NA	NA	NA	NA	NA
LBCH754	Momphidae	Mompha	M. conturbatella.2	N. America	Canada	British Columbia	nr. Hazelton	A2-T	55.466	-127.815	NA	2009-07-12	Onagraceae	NA	Chamerion; Epilobium	NA	C. angustifolium; E. montanum; E. angustifolium	NA	NA	shoot tip borer	shoot tip borer	NA	deWaard, J.R.	Research Collection of Jeremy deWaard	LBCH754-10	NA	NA	NA	NA	NA	NA
LCHIP174	Momphidae	Mompha	M. conturbatella.2	N. America	Canada	Manitoba	Churchill	NA	58.617	-93.812	NA	2006-08-17	Onagraceae	NA	Chamerion; Epilobium	NA	C. angustifolium; E. montanum; E. angustifolium	NA	NA	shoot tip borer	shoot tip borer	Jean-Francois Landry	E. Stur, T. Ekrem	Biodiversity Institute of Ontario	LCHIP174-07	NA	NA	NA	NA	NA	NA
LCHP763	Momphidae	Mompha	M. conturbatella.2	N. America	Canada	Manitoba	Churchill	NA	58.781	-94.197	NA	2007-07-25	Onagraceae	NA	Chamerion; Epilobium	NA	C. angustifolium; E. montanum; E. angustifolium	NA	NA	shoot tip borer	shoot tip borer	Jayme E. Sones	P.D.N. Hebert	Biodiversity Institute of Ontario	LCHP763-07	NA	NA	NA	NA	NA	NA
LCHP765	Momphidae	Mompha	M. conturbatella.2	N. America	Canada	Manitoba	Churchill	NA	58.781	-94.197	NA	2007-07-25	Onagraceae	NA	Chamerion; Epilobium	NA	C. angustifolium; E. montanum; E. angustifolium	NA	NA	shoot tip borer	shoot tip borer	Jayme E. Sones	P.D.N. Hebert	Biodiversity Institute of Ontario	LCHP765-07	NA	NA	NA	NA	NA	NA
LEFIE415	Momphidae	Mompha	M. conturbatella.2	Europe	Finland	NA	Karelia ladogensis	Simpele	61.423	29.323	NA	NA	Onagraceae	NA	Chamerion; Epilobium	NA	C. angustifolium; E. montanum; E. angustifolium	NA	NA	shoot tip borer	shoot tip borer	Marko Mutanen	Marko Mutanen, Panu Vaelimaeki	University of Oulu	LEFIE415-10	NA	NA	NA	NA	NA	NA
SSWLD4188	Momphidae	Mompha	M. conturbatella.2	N. America	Canada	Alberta	Waterton Lakes National Park	Highway 6 pulloff	49.065	-113.778	NA	2012-08-11	Onagraceae	NA	Chamerion; Epilobium	NA	C. angustifolium; E. montanum; E. angustifolium	NA	NA	shoot tip borer	shoot tip borer	NA	BIOBus 2012	Biodiversity Institute of Ontario	SSWLD4188-13	NA	NA	NA	NA	NA	NA
SSWLD4191	Momphidae	Mompha	M. conturbatella.2	N. America	Canada	Alberta	Waterton Lakes National Park	Highway 6 pulloff	49.065	-113.778	NA	2012-08-11	Onagraceae	NA	Chamerion; Epilobium	NA	C. angustifolium; E. montanum; E. angustifolium	NA	NA	shoot tip borer	shoot tip borer	NA	BIOBus 2012	Biodiversity Institute of Ontario	SSWLD4191-13	NA	NA	NA	NA	NA	NA
SSWLD4213	Momphidae	Mompha	M. conturbatella.2	N. America	Canada	Alberta	Waterton Lakes National Park	Highway 6 pulloff	49.065	-113.778	NA	2012-08-11	Onagraceae	NA	Chamerion; Epilobium	NA	C. angustifolium; E. montanum; E. angustifolium	NA	NA	shoot tip borer	shoot tip borer	NA	BIOBus 2012	Biodiversity Institute of Ontario	SSWLD4213-13	NA	NA	NA	NA	NA	NA
SSWLD4223	Momphidae	Mompha	M. conturbatella.2	N. America	Canada	Alberta	Waterton Lakes National Park	Highway 6 pulloff	49.065	-113.778	NA	2012-08-11	Onagraceae	NA	Chamerion; Epilobium	NA	C. angustifolium; E. montanum; E. angustifolium	NA	NA	shoot tip borer	shoot tip borer	NA	BIOBus 2012	Biodiversity Institute of Ontario	SSWLD4223-13	NA	NA	NA	NA	NA	NA
SSWLE2672	Momphidae	Mompha	M. conturbatella.2	N. America	Canada	Alberta	Waterton Lakes National Park	NA	49.088	-113.883	NA	2012-08-11	Onagraceae	NA	Chamerion; Epilobium	NA	C. angustifolium; E. montanum; E. angustifolium	NA	NA	shoot tip borer	shoot tip borer	Angela Telfer	BIOBus 2012	Biodiversity Institute of Ontario	SSWLE2672-13	NA	NA	NA	NA	NA	NA
MP007	Momphidae	Mompha	M. definitella	N. America	USA	Utah	Cache	Logan Canyon	41.7644	-111.675	1773	2014-06-08	Onagraceae	Onagraceae	Oenothera	Oenothera	section Pachylophus	caespitosa marginata	LOL_689	fruit borer	fruit borer	Terry Harrison	R. Overson, T. Jogesh	NA	NA	MK054535	MK055168	MK054793	MK054909	MK054365	MK055314
MP009	Momphidae	Mompha	M. definitella	N. America	USA	Utah	Cache	HWY 89 Mile 9	41.5354	-111.959	1728	2014-06-09	Onagraceae	Onagraceae	Oenothera	Oenothera	section Pachylophus	caespitosa marginata	LOL_711	fruit borer	fruit borer	Terry Harrison	R. Overson	NA	NA	MK054536	MK055112	MK054750	MK054910	MK054366	MK055315
MP010	Momphidae	Mompha	M. definitella	N. America	USA	Utah	Daggett	Geology Loop	40.886	-109.729	2530	2014-06-11	Onagraceae	Onagraceae	Oenothera	Oenothera	section Pachylophus	caespitosa marginata	LOL_696	fruit borer	fruit borer	Terry Harrison	R. Overson	NA	NA	MK054537	MK055085	MK054717	MK054911	MK054367	MK055316
MP011	Momphidae	Mompha	M. definitella	N. America	USA	Colorado	Eagle	Deep Creek Rd.	39.6633	-107.102	2305	2014-06-14	Onagraceae	Onagraceae	Oenothera	Oenothera	section Pachylophus	caespitosa marginata	LOL_083	fruit borer	fruit borer	Terry Harrison	R. Overson	NA	NA	MK054538	MK055096	MK054719	MK054912	MK054368	MK055317
MP053	Momphidae	Mompha	M. definitella	N. America	USA	Arizona	Pima	Molino Basin camp	32.3375	-110.691	1317	2015-04-11	Onagraceae	Onagraceae	Oenothera	Oenothera	section Pachylophus	caespitosa marginata	LOL_255	fruit borer	fruit borer	Terry Harrison	T. Jogesh	NA	NA	MK054564	MK055076	MK054805	MK054931	MK054393	MK055297
MP054	Momphidae	Mompha	M. definitella	N. America	USA	Arizona	Pima	Molino Basin camp	32.3375	-110.691	1317	2015-04-11	Onagraceae	Onagraceae	Oenothera	Oenothera	section Pachylophus	caespitosa marginata	LOL_255	fruit borer	fruit borer	Terry Harrison	T. Jogesh	NA	NA	MK054565	MK055108	MK054742	MK054932	MK054394	MK055296
MP055	Momphidae	Mompha	M. definitella	N. America	USA	Arizona	Pima	Molino Basin camp	32.3375	-110.691	1317	2015-04-11	Onagraceae	Onagraceae	Oenothera	Oenothera	section Pachylophus	caespitosa marginata	LOL_255	fruit borer	fruit borer	Terry Harrison	T. Jogesh	NA	NA	MK054566	MK055051	MK054834	MK054933	MK054395	MK055326
MP056	Momphidae	Mompha	M. definitella	N. America	USA	Arizona	Pima	Molino Basin camp	32.3375	-110.691	1317	2015-04-11	Onagraceae	Onagraceae	Oenothera	Oenothera	section Pachylophus	caespitosa marginata	LOL_255	fruit borer	fruit borer	Terry Harrison	T. Jogesh	NA	NA	MK054567	MK055075	MK054806	MK054934	MK054396	MK055295
MP059	Momphidae	Mompha	M. definitella	N. America	USA	Arizona	Pima	Molino Basin camp	32.3375	-110.691	1317	2015-04-11	Onagraceae	Onagraceae	Oenothera	Oenothera	section Pachylophus	caespitosa marginata	LOL_255	fruit borer	fruit borer	Terry Harrison	T. Jogesh	NA	NA	MK054569	MK055094	MK054807	MK054936	MK054398	MK055239
MP060	Momphidae	Mompha	M. definitella	N. America	USA	Arizona	Pima	Molino Basin camp	32.3375	-110.691	1317	2015-04-11	Onagraceae	Onagraceae	Oenothera	Oenothera	section Pachylophus	caespitosa marginata	LOL_255	fruit borer	fruit borer	Terry Harrison	T. Jogesh	NA	NA	MK054570	MK055099	MK054808	MK054937	MK054399	MK055293
MP500	Momphidae	Mompha	M. definitella	N. America	USA	Wyoming	Teton	Atherton Camp	43.6384	-110.527	NA	2016-06-19	Onagraceae	Onagraceae	Oenothera	Oenothera	section Pachylophus	caespitosa caespitosa	LOL_610	fruit borer	fruit borer	Terry Harrison	A. Gruver, E. Lewis, T. Jogesh	NA	NA	MK054659	MK055041	MK054713	MK055001	MK054354	MK055201
TH16	Momphidae	Mompha	M. definitella	N. America	USA	Utah	Cache	HWY 89 Mile 9	41.5354	-111.959	1728	2014-06-09	Onagraceae	Onagraceae	Oenothera	Oenothera	section Pachylophus	caespitosa marginata	LOL_711	fruit borer	fruit borer	Terry Harrison	NA	T. Harrison Collection, Charleston IL	NA	MK054487	MK055006	MK054664	MK054842	MK054308	MK055178
MP002	Momphidae	Mompha	M. definitella	N. America	USA	Colorado	Otero	DC	37.7566	-103.591	NA	2014-05-14	Onagraceae	Onagraceae	Oenothera	Oenothera	section Pachylophus	harringtonii	LOL_722	fruit borer	fruit borer	Terry Harrison	R. Overson	NA	NA	MK054531	MK055064	MK054789	MK054905	MK054361	MK055236
MP484	Momphidae	Mompha	M. definitella	N. America	USA	Colorado	HuerfanoÂ¾	Huerfano Butte	37.7645	-104.834	NA	2016-05-17	Onagraceae	Onagraceae	Oenothera	Oenothera	section Pachylophus	harringtonii	LOL_757	fruit borer	fruit borer	Terry Harrison	A. Gruver, E. Lewis, T. Jogesh	NA	NA	MK054656	MK055053	MK054716	MK054876	MK054358	MK055218
MP488	Momphidae	Mompha	M. definitella	N. America	USA	Colorado	HuerfanoÂ¾	Huerfano Butte	37.7645	-104.834	NA	2016-05-17	Onagraceae	Onagraceae	Oenothera	Oenothera	section Pachylophus	harringtonii	LOL_757	fruit borer	fruit borer	Terry Harrison	A. Gruver, E. Lewis, T. Jogesh	NA	NA	MK054657	MK055056	MK054720	MK054879	MK054355	MK055230
TH30	Momphidae	Mompha	M. definitella	N. America	USA	Colorado	Las Animas	Berwind	37.311	-104.547	NA	2011-08-05	Onagraceae	Onagraceae	Oenothera	Oenothera	section Pachylophus	harringtonii	LOL_730	fruit borer	fruit borer	Terry Harrison	NA	T. Harrison Collection, Charleston IL	NA	MK054489	MK055005	MK054665	MK054843	MK054309	MK055179
SMTPL7334	Momphidae	Mompha	M. definitella	N. America	Canada	Saskatchewan	Yellow Grass	EQP-CLL-639	49.671	-103.864	NA	2015-05-08	Onagraceae	NA	Oenothera	Oenothera	section Pachylophus	NA	NA	fruit borer	fruit borer	Kate Perez	Michael Graham	Biodiversity Institute of Ontario	SMTPL7334-15	NA	NA	NA	NA	NA	NA
MP523	Momphidae	Mompha	M. definitella	N. America	USA	Idaho	Fremont	Two Tree Back	43.9716	-111.847	NA	2016-06-23	Onagraceae	Onagraceae	Oenothera	Oenothera	section Pachylophus	psammophila	LOL_626	fruit borer	fruit borer	Terry Harrison	A. Gruver, E. Lewis, T. Jogesh	NA	NA	MK054660	MK055049	MK054714	MK054875	MK054482	MK055202
LASTS055	Momphidae	Mompha	M. divisella	Europe	Austria	NA	Vorarlberg	Umgeb. St. Peter Buehel	47.273	9.64	NA	2014-02-06	Onagraceae	NA	Epilobium; Chamerion	NA	E. spp.; C. angustifolium	NA	NA	stem borer, leaf node gall	stem borer, leaf node gall	Peter Huemer	Hiermann U.	Tiroler Landesmuseum Ferdinandeum	LASTS055-14	NA	NA	NA	NA	NA	NA
LEEUA167	Momphidae	Mompha	M. divisella	Europe	Denmark	Sjaelland	Nwz	Kalundborg	NA	NA	NA	2000-07-11	Onagraceae	NA	Epilobium; Chamerion	NA	E. spp.; C. angustifolium	NA	NA	stem borer, leaf node gall	stem borer, leaf node gall	Marko Mutanen	H. Hendriksen	University of Oulu	LEEUA167-11	NA	NA	NA	NA	NA	NA
LEFID067	Momphidae	Mompha	M. divisella	Europe	Finland	Uusimaa	Nylandia	Sipoo	60.283	25.319	NA	NA	Onagraceae	NA	Epilobium; Chamerion	NA	E. spp.; C. angustifolium	NA	NA	stem borer, leaf node gall	stem borer, leaf node gall	Marko Mutanen	Petri Hirvonen	University of Oulu	LEFID067-10	NA	NA	NA	NA	NA	NA
TH111	Momphidae	Mompha	M. eloisella	N. America	USA	Illinois	NA	LPG Trail, Charleston IL	39.4986	-88.1925	NA	2015-03-16	Onagraceae; Lythraceae	Onagraceae	Oenothera; Lythrum	Oenothera	O. biennis; L. salicaria	biennis	NA	stem borer	stem borer	Terry Harrison	NA	T. Harrison Collection, Charleston IL	NA	MK054506	MK055023	MK054683	MK054856	MK054327	NA
XAC582	Momphidae	Mompha	M. eloisella	N. America	Canada	Ontario	Wellington County	Concession 11/Hume Rd	43.537	-80.134	NA	2002-07-01	Onagraceae; Lythraceae	NA	Oenothera; Lythrum	NA	O. biennis; L. salicaria	NA	NA	stem borer	stem borer	Jean-Francois Landry	Paul Hebert	Biodiversity Institute of Ontario	XAC582-04	NA	NA	NA	NA	NA	NA
CGUKC612	Momphidae	Mompha	M. epilobiella.1	Europe	United Kingdom	England	Essex	Woodford Green	51.62	0.04	NA	2007-06-29	Onagraceae	NA	Epilobium; Chamerion; Circaea	NA	Epilobium spp.; C. angustifolium; C. lutetiana	NA	NA	shoot tip borer	shoot tip borer	Jean-Francois Landry	RAB 216	Natural History Museum, London	CGUKC612-09	NA	NA	NA	NA	NA	NA
CGUKD1052	Momphidae	Mompha	M. epilobiella.1	Europe	United Kingdom	England	Dorset	NA	50.731	-2.733	NA	2008-05-04	Onagraceae	NA	Epilobium; Chamerion; Circaea	NA	Epilobium spp.; C. angustifolium; C. lutetiana	NA	NA	shoot tip borer	shoot tip borer	NA	M.Parsons	Natural History Museum, London	CGUKD1052-09	NA	NA	NA	NA	NA	NA
CGUKD175	Momphidae	Mompha	M. epilobiella.1	Europe	United Kingdom	England	Dorset	NA	50.73	-2.73	NA	2007-06-22	Onagraceae	NA	Epilobium; Chamerion; Circaea	NA	Epilobium spp.; C. angustifolium; C. lutetiana	NA	NA	shoot tip borer	shoot tip borer	Jean-Francois Landry	MSP 79	Natural History Museum, London	CGUKD175-09	NA	NA	NA	NA	NA	NA
CNGBA1019	Momphidae	Mompha	M. epilobiella.1	N. America	Canada	Ontario	Georgian Bay Islands National Park	NA	44.7418	-79.8501	NA	2013-04-28	Onagraceae	NA	Epilobium; Chamerion; Circaea	NA	Epilobium spp.; C. angustifolium; C. lutetiana	NA	NA	shoot tip borer	shoot tip borer	Angela Telfer	Chris Johnstone	Biodiversity Institute of Ontario	CNGBA1019-13	NA	NA	NA	NA	NA	NA
CNGBA1020	Momphidae	Mompha	M. epilobiella.1	N. America	Canada	Ontario	Georgian Bay Islands National Park	NA	44.7418	-79.8501	NA	2013-04-28	Onagraceae	NA	Epilobium; Chamerion; Circaea	NA	Epilobium spp.; C. angustifolium; C. lutetiana	NA	NA	shoot tip borer	shoot tip borer	Angela Telfer	Chris Johnstone	Biodiversity Institute of Ontario	CNGBA1020-13	NA	NA	NA	NA	NA	NA
CNGBI1585	Momphidae	Mompha	M. epilobiella.1	N. America	Canada	Ontario	Georgian Bay Islands National Park	NA	44.7418	-79.8501	NA	2013-05-03	Onagraceae	NA	Epilobium; Chamerion; Circaea	NA	Epilobium spp.; C. angustifolium; C. lutetiana	NA	NA	shoot tip borer	shoot tip borer	Angela Telfer	Prabir Roy	Biodiversity Institute of Ontario	CNGBI1585-14	NA	NA	NA	NA	NA	NA
CNGBJ1624	Momphidae	Mompha	M. epilobiella.1	N. America	Canada	Ontario	Georgian Bay Islands National Park	NA	44.7418	-79.8501	NA	2013-05-23	Onagraceae	NA	Epilobium; Chamerion; Circaea	NA	Epilobium spp.; C. angustifolium; C. lutetiana	NA	NA	shoot tip borer	shoot tip borer	Angela Telfer	Chris Johnstone	Biodiversity Institute of Ontario	CNGBJ1624-14	NA	NA	NA	NA	NA	NA
FBLMU126	Momphidae	Mompha	M. epilobiella.1	Europe	Germany	Bavaria	Niederbayern	Landshut, Loeschenbrand	48.544	12.12	NA	2007-06-19	Onagraceae	NA	Epilobium; Chamerion; Circaea	NA	Epilobium spp.; C. angustifolium; C. lutetiana	NA	NA	shoot tip borer	shoot tip borer	Andreas Segerer	Dr. Theo Gruenewald	Research Collection of Theo Gruenewald	FBLMU126-09	NA	NA	NA	NA	NA	NA
FBLMV844	Momphidae	Mompha	M. epilobiella.1	Europe	Germany	Bavaria	Niederbayern	Siegenburg, Duernbucher Forst	48.7579	11.7978	NA	1995-07-20	Onagraceae	NA	Epilobium; Chamerion; Circaea	NA	Epilobium spp.; C. angustifolium; C. lutetiana	NA	NA	shoot tip borer	shoot tip borer	Andreas Segerer	Dr. Andreas H. Segerer	SNSB, Zoologische Staatssammlung Muenchen	FBLMV844-09	NA	NA	NA	NA	NA	NA
FBLMW147	Momphidae	Mompha	M. epilobiella.1	Europe	Germany	Bavaria	Oberbayern	Ainring, Ainringer Moor	47.8264	12.9302	NA	2007-08-10	Onagraceae	NA	Epilobium; Chamerion; Circaea	NA	Epilobium spp.; C. angustifolium; C. lutetiana	NA	NA	shoot tip borer	shoot tip borer	Andreas Segerer	Alfred Haslberger	Research Collection of Alfred Haslberger	FBLMW147-10	NA	NA	NA	NA	NA	NA
FBLMW925	Momphidae	Mompha	M. epilobiella.1	Europe	Germany	Bavaria	Oberbayern	Ainring, Ainringer Moor	47.8264	12.9302	NA	2008-07-16	Onagraceae	NA	Epilobium; Chamerion; Circaea	NA	Epilobium spp.; C. angustifolium; C. lutetiana	NA	NA	shoot tip borer	shoot tip borer	Andreas Segerer	Alfred Haslberger	Research Collection of Alfred Haslberger	FBLMW925-10	NA	NA	NA	NA	NA	NA
GRPAL891	Momphidae	Mompha	M. epilobiella.1	Europe	United Kingdom	England	Reading	Davis street	51.45	-0.97	NA	2008-09-05	Onagraceae	NA	Epilobium; Chamerion; Circaea	NA	Epilobium spp.; C. angustifolium; C. lutetiana	NA	NA	shoot tip borer	shoot tip borer	Ian Simms	Ian Sims	Institut National de la Recherche Agronomique, Zoologie Forestiere	GRPAL891-12	NA	NA	NA	NA	NA	NA
NLLEA1377	Momphidae	Mompha	M. epilobiella.1	Europe	Netherlands	South Holland	NA	Valkenburg (ZH)	52.167	4.443	NA	2010-04-25	Onagraceae	NA	Epilobium; Chamerion; Circaea	NA	Epilobium spp.; C. angustifolium; C. lutetiana	NA	NA	shoot tip borer	shoot tip borer	Camiel Doorenweerd	C. Doorenweerd	Naturalis Biodiversity Centre	NLLEA1377-14	NA	NA	NA	NA	NA	NA
NLLEA1378	Momphidae	Mompha	M. epilobiella.1	Europe	Netherlands	South Holland	NA	Valkenburg (ZH)	52.167	4.443	NA	2010-04-25	Onagraceae	NA	Epilobium; Chamerion; Circaea	NA	Epilobium spp.; C. angustifolium; C. lutetiana	NA	NA	shoot tip borer	shoot tip borer	Camiel Doorenweerd	C. Doorenweerd	Naturalis Biodiversity Centre	NLLEA1378-14	NA	NA	NA	NA	NA	NA
PHLAC192	Momphidae	Mompha	M. epilobiella.1	Europe	Italy	South Tyrol	Suedtirol	Montiggl/ Kleiner Priol	46.428	11.3	NA	2010-06-30	Onagraceae	NA	Epilobium; Chamerion; Circaea	NA	Epilobium spp.; C. angustifolium; C. lutetiana	NA	NA	shoot tip borer	shoot tip borer	Peter Huemer	Huemer P.	Tiroler Landesmuseum Ferdinandeum	PHLAC192-10	NA	NA	NA	NA	NA	NA
PHLAH057	Momphidae	Mompha	M. epilobiella.1	Europe	Austria	Carinthia	NA	Bettlerkreuz, Unterflurtrasse 3	46.646	14.506	NA	2008-08-28	Onagraceae	NA	Epilobium; Chamerion; Circaea	NA	Epilobium spp.; C. angustifolium; C. lutetiana	NA	NA	shoot tip borer	shoot tip borer	Christian Wieser	Wieser, Ch.	Landesmuseum Kaernten	PHLAH057-12	NA	NA	NA	NA	NA	NA
SMTPB18257	Momphidae	Mompha	M. epilobiella.1	N. America	Canada	Ontario	Meaford	EQP-CLL-555	44.609	-80.596	NA	2013-05-03	Onagraceae	NA	Epilobium; Chamerion; Circaea	NA	Epilobium spp.; C. angustifolium; C. lutetiana	NA	NA	shoot tip borer	shoot tip borer	NA	Anne L Amos	Biodiversity Institute of Ontario	SMTPB18257-13	NA	NA	NA	NA	NA	NA
SMTPB18258	Momphidae	Mompha	M. epilobiella.1	N. America	Canada	Ontario	Meaford	EQP-CLL-555	44.609	-80.596	NA	2013-05-03	Onagraceae	NA	Epilobium; Chamerion; Circaea	NA	Epilobium spp.; C. angustifolium; C. lutetiana	NA	NA	shoot tip borer	shoot tip borer	NA	Anne L Amos	Biodiversity Institute of Ontario	SMTPB18258-13	NA	NA	NA	NA	NA	NA
SMTPB18737	Momphidae	Mompha	M. epilobiella.1	N. America	Canada	Ontario	Oshawa	EQP-CLL-585	43.9107	-78.891	NA	2013-05-03	Onagraceae	NA	Epilobium; Chamerion; Circaea	NA	Epilobium spp.; C. angustifolium; C. lutetiana	NA	NA	shoot tip borer	shoot tip borer	BOLD ID Engine	Tony Davidson	Biodiversity Institute of Ontario	SMTPB18737-13	NA	NA	NA	NA	NA	NA
SMTPB20221	Momphidae	Mompha	M. epilobiella.1	N. America	Canada	Ontario	Whitby	EQP-CLL-605	43.894	-78.965	NA	2013-05-03	Onagraceae	NA	Epilobium; Chamerion; Circaea	NA	Epilobium spp.; C. angustifolium; C. lutetiana	NA	NA	shoot tip borer	shoot tip borer	BOLD ID Engine	Linda Phillips	Biodiversity Institute of Ontario	SMTPB20221-13	NA	NA	NA	NA	NA	NA
SMTPB20560	Momphidae	Mompha	M. epilobiella.1	N. America	Canada	Ontario	Georgian Bay Islands National Park	NA	44.7418	-79.8501	NA	2013-04-28	Onagraceae	NA	Epilobium; Chamerion; Circaea	NA	Epilobium spp.; C. angustifolium; C. lutetiana	NA	NA	shoot tip borer	shoot tip borer	BOLD ID Engine	Prabir Roy	Biodiversity Institute of Ontario	SMTPB20560-13	NA	NA	NA	NA	NA	NA
LEFIE438	Momphidae	Mompha	M. epilobiella.2	Europe	Finland	NA	Nylandia	Karjaa	59.923	23.781	NA	NA	Onagraceae	NA	Epilobium; Chamerion; Circaea	NA	Epilobium spp.; C. angustifolium; C. lutetiana	NA	NA	shoot tip borer	shoot tip borer	Marko Mutanen	Lauri Kaila	University of Oulu	LEFIE438-10	NA	NA	NA	NA	NA	NA
LEFIE439	Momphidae	Mompha	M. epilobiella.2	Europe	Finland	NA	Nylandia	Karjaa	59.923	23.781	NA	NA	Onagraceae	NA	Epilobium; Chamerion; Circaea	NA	Epilobium spp.; C. angustifolium; C. lutetiana	NA	NA	shoot tip borer	shoot tip borer	Marko Mutanen	Lauri Kaila	University of Oulu	LEFIE439-10	NA	NA	NA	NA	NA	NA
LEFIG738	Momphidae	Mompha	M. epilobiella.2	Europe	Finland	NA	Nylandia	Kirkkonummi	60.118	24.482	NA	NA	Onagraceae	NA	Epilobium; Chamerion; Circaea	NA	Epilobium spp.; C. angustifolium; C. lutetiana	NA	NA	shoot tip borer	shoot tip borer	Marko Mutanen	Tomi Mutanen	University of Oulu	LEFIG738-10	NA	NA	NA	NA	NA	NA
LEFIJ687	Momphidae	Mompha	M. epilobiella.2	Europe	Finland	NA	Regio Aboensis	Salo	60.341	23.111	NA	2010-05-21	Onagraceae	NA	Epilobium; Chamerion; Circaea	NA	Epilobium spp.; C. angustifolium; C. lutetiana	NA	NA	shoot tip borer	shoot tip borer	Marko Mutanen	Tomi Mutanen	University of Oulu	LEFIJ687-10	NA	NA	NA	NA	NA	NA
LEFIJ688	Momphidae	Mompha	M. epilobiella.2	Europe	Finland	NA	Regio Aboensis	Salo	60.341	23.111	NA	2010-05-13	Onagraceae	NA	Epilobium; Chamerion; Circaea	NA	Epilobium spp.; C. angustifolium; C. lutetiana	NA	NA	shoot tip borer	shoot tip borer	Marko Mutanen	Tomi Mutanen	University of Oulu	LEFIJ688-10	NA	NA	NA	NA	NA	NA
BBLPD360	Momphidae	Mompha	M. idaei	N. America	Canada	British Columbia	Yoho NP	NA	51.443	-116.542	NA	2010-07-21	Onagraceae	NA	Chamerion	NA	C. angustifolium	NA	NA	stem and root borer	stem and root borer	NA	BIObus 2010	Biodiversity Institute of Ontario	BBLPD360-10	NA	NA	NA	NA	NA	NA
BBLPD989	Momphidae	Mompha	M. idaei	N. America	Canada	Alberta	Jasper NP	NA	52.933	-118.031	NA	2010-08-04	Onagraceae	NA	Chamerion	NA	C. angustifolium	NA	NA	stem and root borer	stem and root borer	NA	BIObus 2010	Biodiversity Institute of Ontario	BBLPD989-10	NA	NA	NA	NA	NA	NA
BBLPF086	Momphidae	Mompha	M. idaei	N. America	Canada	Alberta	Jasper NP	NA	52.933	-118.031	NA	2010-08-04	Onagraceae	NA	Chamerion	NA	C. angustifolium	NA	NA	stem and root borer	stem and root borer	NA	BIObus 2010	Biodiversity Institute of Ontario	BBLPF086-10	NA	NA	NA	NA	NA	NA
CHLEP028	Momphidae	Mompha	M. idaei	N. America	Canada	Manitoba	Churchill	NA	58.619	-93.829	NA	2009-07-26	Onagraceae	NA	Chamerion	NA	C. angustifolium	NA	NA	stem and root borer	stem and root borer	NA	P.D.N. Hebert	Biodiversity Institute of Ontario	CHLEP028-09	NA	NA	NA	NA	NA	NA
CHLEP041	Momphidae	Mompha	M. idaei	N. America	Canada	Manitoba	Churchill	NA	58.619	-93.829	NA	2009-07-26	Onagraceae	NA	Chamerion	NA	C. angustifolium	NA	NA	stem and root borer	stem and root borer	NA	P.D.N. Hebert	Biodiversity Institute of Ontario	CHLEP041-09	NA	NA	NA	NA	NA	NA
CHLEP139	Momphidae	Mompha	M. idaei	N. America	Canada	Manitoba	Churchill	NA	58.66	-94.17	NA	2009-07-30	Onagraceae	NA	Chamerion	NA	C. angustifolium	NA	NA	stem and root borer	stem and root borer	NA	P.D.N. Hebert	Biodiversity Institute of Ontario	CHLEP139-09	NA	NA	NA	NA	NA	NA
CNBFD006	Momphidae	Mompha	M. idaei	N. America	Canada	Alberta	Banff National Park	NA	51.436	-116.188	NA	2014-10-07	Onagraceae	NA	Chamerion	NA	C. angustifolium	NA	NA	stem and root borer	stem and root borer	Angela Telfer	R.Owchar	Biodiversity Institute of Ontario	CNBFD006-15	NA	NA	NA	NA	NA	NA
CNEIC070	Momphidae	Mompha	M. idaei	N. America	Canada	Alberta	Elk Island National Park	The Point, near administration/warden office	53.685	-112.86	NA	2012-06-29	Onagraceae	NA	Chamerion	NA	C. angustifolium	NA	NA	stem and root borer	stem and root borer	NA	Stephanie Church	Biodiversity Institute of Ontario	CNEIC070-12	NA	NA	NA	NA	NA	NA
CNEIC3032	Momphidae	Mompha	M. idaei	N. America	Canada	Alberta	Elk Island National Park	The Point, near administration/warden office	53.685	-112.86	NA	2012-06-29	Onagraceae	NA	Chamerion	NA	C. angustifolium	NA	NA	stem and root borer	stem and root borer	NA	Stephanie Church	Biodiversity Institute of Ontario	CNEIC3032-12	NA	NA	NA	NA	NA	NA
CNEIC3033	Momphidae	Mompha	M. idaei	N. America	Canada	Alberta	Elk Island National Park	The Point, near administration/warden office	53.685	-112.86	NA	2012-06-29	Onagraceae	NA	Chamerion	NA	C. angustifolium	NA	NA	stem and root borer	stem and root borer	NA	Stephanie Church	Biodiversity Institute of Ontario	CNEIC3033-12	NA	NA	NA	NA	NA	NA
CNKLF2190	Momphidae	Mompha	M. idaei	N. America	Canada	Yukon Territory	Kluane National Park and Reserve	NA	60.714	-137.432	NA	2014-07-15	Onagraceae	NA	Chamerion	NA	C. angustifolium	NA	NA	stem and root borer	stem and root borer	Angela Telfer	S.Chisholm	Biodiversity Institute of Ontario	CNKLF2190-15	NA	NA	NA	NA	NA	NA
CNTGD681	Momphidae	Mompha	M. idaei	N. America	Canada	Newfoundland and Labrador	Torngat Mountains National Park	NA	58.451	-62.798	NA	2014-07-20	Onagraceae	NA	Chamerion	NA	C. angustifolium	NA	NA	stem and root borer	stem and root borer	Angela Telfer	D.Whitaker	Biodiversity Institute of Ontario	CNTGD681-15	NA	NA	NA	NA	NA	NA
CNVUA931	Momphidae	Mompha	M. idaei	N. America	Canada	Yukon Territory	Vuntut National Park	NA	68.424	-140.365	NA	2014-10-07	Onagraceae	NA	Chamerion	NA	C. angustifolium	NA	NA	stem and root borer	stem and root borer	Kate Perez	Ian McDonald	Biodiversity Institute of Ontario	CNVUA931-14	NA	NA	NA	NA	NA	NA
CNYOD021	Momphidae	Mompha	M. idaei	N. America	Canada	British Columbia	Yoho National Park	Bunkhouse	51.365	-116.528	NA	2014-06-08	Onagraceae	NA	Chamerion	NA	C. angustifolium	NA	NA	stem and root borer	stem and root borer	Angela Telfer	Jamie	Biodiversity Institute of Ontario	CNYOD021-15	NA	NA	NA	NA	NA	NA
LCH154	Momphidae	Mompha	M. idaei	N. America	Canada	Manitoba	Churchill	NA	58.73	-93.82	NA	2004-08-04	Onagraceae	NA	Chamerion	NA	C. angustifolium	NA	NA	stem and root borer	stem and root borer	Jean-Francois Landry	P.D.N. Hebert	Biodiversity Institute of Ontario	LCH154-04	NA	NA	NA	NA	NA	NA
LCHIP191	Momphidae	Mompha	M. idaei	N. America	Canada	Manitoba	Churchill	NA	58.617	-93.812	NA	2006-08-19	Onagraceae	NA	Chamerion	NA	C. angustifolium	NA	NA	stem and root borer	stem and root borer	Jean-Francois Landry	E. Stur, T. Ekrem	Biodiversity Institute of Ontario	LCHIP191-07	NA	NA	NA	NA	NA	NA
LCHP248	Momphidae	Mompha	M. idaei	N. America	Canada	Manitoba	Churchill	NA	58.723	-93.807	NA	2007-07-16	Onagraceae	NA	Chamerion	NA	C. angustifolium	NA	NA	stem and root borer	stem and root borer	Jean-Francois Landry	X.Zhou	Biodiversity Institute of Ontario	LCHP248-07	NA	NA	NA	NA	NA	NA
LCHQ162	Momphidae	Mompha	M. idaei	N. America	Canada	Manitoba	Churchill	NA	58.74	-93.82	NA	2007-07-23	Onagraceae	NA	Chamerion	NA	C. angustifolium	NA	NA	stem and root borer	stem and root borer	Jayme E. Sones	P.D.N. Hebert	Biodiversity Institute of Ontario	LCHQ162-07	NA	NA	NA	NA	NA	NA
LEFIB586	Momphidae	Mompha	M. idaei	Europe	Finland	South Karelia	Savonia australis	Imatra	61.108	28.799	NA	NA	Onagraceae	NA	Chamerion	NA	C. angustifolium	NA	NA	stem and root borer	stem and root borer	Marko Mutanen	Marko Mutanen, Panu Vaelimaeki	University of Oulu	LEFIB586-10	NA	NA	NA	NA	NA	NA
LEFIB958	Momphidae	Mompha	M. idaei	Europe	Finland	Northern Ostrobothnia	Ostrobottnia borealis pars australis	NA	65.071	25.725	NA	NA	Onagraceae	NA	Chamerion	NA	C. angustifolium	NA	NA	stem and root borer	stem and root borer	Marko Mutanen	Marko Mutanen	University of Oulu	LEFIB958-10	NA	NA	NA	NA	NA	NA
LEFIF957	Momphidae	Mompha	M. idaei	Europe	Finland	NA	Regio Aboensis	Dragsfjaerd	60.011	22.498	NA	NA	Onagraceae	NA	Chamerion	NA	C. angustifolium	NA	NA	stem and root borer	stem and root borer	Marko Mutanen	Marko Mutanen, Panu Vaelimaeki	University of Oulu	LEFIF957-10	NA	NA	NA	NA	NA	NA
LON037	Momphidae	Mompha	M. idaei	Europe	Norway	Hedmark	Valer	Gravberget gard	60.8856	12.2275	NA	2006-06-23	Onagraceae	NA	Chamerion	NA	C. angustifolium	NA	NA	stem and root borer	stem and root borer	Leif Aarvik	Aarvik, Leif	University of Oslo, Natural History Museum	LON037-08	NA	NA	NA	NA	NA	NA
LPAB515	Momphidae	Mompha	M. idaei	N. America	Canada	Alberta	Waterton Lakes NP	NA	49.049	-113.913	NA	2008-07-25	Onagraceae	NA	Chamerion	NA	C. angustifolium	NA	NA	stem and root borer	stem and root borer	NA	BIObus 2008	Biodiversity Institute of Ontario	LPAB515-08	NA	NA	NA	NA	NA	NA
LPAB517	Momphidae	Mompha	M. idaei	N. America	Canada	Alberta	Waterton Lakes NP	NA	49.049	-113.913	NA	2008-07-25	Onagraceae	NA	Chamerion	NA	C. angustifolium	NA	NA	stem and root borer	stem and root borer	NA	BIObus 2008	Biodiversity Institute of Ontario	LPAB517-08	NA	NA	NA	NA	NA	NA
LPAB582	Momphidae	Mompha	M. idaei	N. America	Canada	Alberta	Banff NP	NA	51.126	-115.726	NA	2008-07-29	Onagraceae	NA	Chamerion	NA	C. angustifolium	NA	NA	stem and root borer	stem and root borer	NA	BIObus 2008	Biodiversity Institute of Ontario	LPAB582-08	NA	NA	NA	NA	NA	NA
MHLEP135	Momphidae	Mompha	M. idaei	N. America	Canada	Manitoba	Churchill	NA	58.764	-93.939	NA	2006-08-08	Onagraceae	NA	Chamerion	NA	C. angustifolium	NA	NA	stem and root borer	stem and root borer	Jean-Francois Landry	Arctic & Boreal Entomology	Biodiversity Institute of Ontario	MHLEP135-07	NA	NA	NA	NA	NA	NA
PHLAA508	Momphidae	Mompha	M. idaei	Europe	Austria	Carinthia	NA	Petzen N, Umg. Gh. Siebenhuetten	46.5182	14.7735	NA	2009-07-13	Onagraceae	NA	Chamerion	NA	C. angustifolium	NA	NA	stem and root borer	stem and root borer	Peter Huemer	Huemer P.	Tiroler Landesmuseum Ferdinandeum	PHLAA508-09	NA	NA	NA	NA	NA	NA
PHLAH055	Momphidae	Mompha	M. idaei	Europe	Austria	Carinthia	NA	Petzen: Siebenhuetten SE	46.517	14.777	NA	2009-07-13	Onagraceae	NA	Chamerion	NA	C. angustifolium	NA	NA	stem and root borer	stem and root borer	Christian Wieser	Wieser, Ch.	Landesmuseum Kaernten	PHLAH055-12	NA	NA	NA	NA	NA	NA
SSBAD4060	Momphidae	Mompha	M. idaei	N. America	Canada	Alberta	Banff National Park	Adjacent to train track and Bow River	51.282	-115.944	NA	2012-07-28	Onagraceae	NA	Chamerion	NA	C. angustifolium	NA	NA	stem and root borer	stem and root borer	NA	BIOBus 2012	Biodiversity Institute of Ontario	SSBAD4060-12	NA	NA	NA	NA	NA	NA
SSBAD4062	Momphidae	Mompha	M. idaei	N. America	Canada	Alberta	Banff National Park	Adjacent to train track and Bow River	51.282	-115.944	NA	2012-07-28	Onagraceae	NA	Chamerion	NA	C. angustifolium	NA	NA	stem and root borer	stem and root borer	NA	BIOBus 2012	Biodiversity Institute of Ontario	SSBAD4062-12	NA	NA	NA	NA	NA	NA
SSBAD4121	Momphidae	Mompha	M. idaei	N. America	Canada	Alberta	Banff National Park	Adjacent to train track and Bow River	51.282	-115.944	NA	2012-07-28	Onagraceae	NA	Chamerion	NA	C. angustifolium	NA	NA	stem and root borer	stem and root borer	NA	BIOBus 2012	Biodiversity Institute of Ontario	SSBAD4121-12	NA	NA	NA	NA	NA	NA
SSBAD4131	Momphidae	Mompha	M. idaei	N. America	Canada	Alberta	Banff National Park	Adjacent to train track and Bow River	51.282	-115.944	NA	2012-07-28	Onagraceae	NA	Chamerion	NA	C. angustifolium	NA	NA	stem and root borer	stem and root borer	NA	BIOBus 2012	Biodiversity Institute of Ontario	SSBAD4131-12	NA	NA	NA	NA	NA	NA
SSBAD4133	Momphidae	Mompha	M. idaei	N. America	Canada	Alberta	Banff National Park	Adjacent to train track and Bow River	51.282	-115.944	NA	2012-07-28	Onagraceae	NA	Chamerion	NA	C. angustifolium	NA	NA	stem and root borer	stem and root borer	NA	BIOBus 2012	Biodiversity Institute of Ontario	SSBAD4133-12	NA	NA	NA	NA	NA	NA
SSBAD6108	Momphidae	Mompha	M. idaei	N. America	Canada	Alberta	Banff National Park	Adjacent to train track and Bow River	51.282	-115.944	NA	2012-07-28	Onagraceae	NA	Chamerion	NA	C. angustifolium	NA	NA	stem and root borer	stem and root borer	NA	BIOBus 2012	Biodiversity Institute of Ontario	SSBAD6108-13	NA	NA	NA	NA	NA	NA
SSBAD6423	Momphidae	Mompha	M. idaei	N. America	Canada	Alberta	Banff National Park	Adjacent to train track and Bow River	51.282	-115.944	NA	2012-07-28	Onagraceae	NA	Chamerion	NA	C. angustifolium	NA	NA	stem and root borer	stem and root borer	NA	BIOBus 2012	Biodiversity Institute of Ontario	SSBAD6423-13	NA	NA	NA	NA	NA	NA
SSJAF2665	Momphidae	Mompha	M. idaei	N. America	Canada	Alberta	Jasper National Park	Site C21	53.195	-117.914	NA	2012-07-21	Onagraceae	NA	Chamerion	NA	C. angustifolium	NA	NA	stem and root borer	stem and root borer	NA	BIOBus 2012	Biodiversity Institute of Ontario	SSJAF2665-13	NA	NA	NA	NA	NA	NA
SSWLD4174	Momphidae	Mompha	M. idaei	N. America	Canada	Alberta	Waterton Lakes National Park	Highway 6 pulloff	49.065	-113.778	NA	2012-08-11	Onagraceae	NA	Chamerion	NA	C. angustifolium	NA	NA	stem and root borer	stem and root borer	NA	BIOBus 2012	Biodiversity Institute of Ontario	SSWLD4174-13	NA	NA	NA	NA	NA	NA
LEFID847	Momphidae	Mompha	M. lacteella	Europe	Finland	NA	Ostrobottnia borealis pars australis	Kiiminki	65.071	25.725	NA	NA	Onagraceae	NA	Epilobium	NA	E. montanum	NA	NA	leaf miner	leaf miner	Marko Mutanen	Marko Mutanen	University of Oulu	LEFID847-10	NA	NA	NA	NA	NA	NA
LEFID848	Momphidae	Mompha	M. lacteella	Europe	Finland	NA	Ostrobottnia borealis pars australis	Kiiminki	65.071	25.725	NA	NA	Onagraceae	NA	Epilobium	NA	E. montanum	NA	NA	leaf miner	leaf miner	Marko Mutanen	Marko Mutanen	University of Oulu	LEFID848-10	NA	NA	NA	NA	NA	NA
LEFIK366	Momphidae	Mompha	M. lacteella	Europe	Finland	NA	Karelia lagodensis	Parikkala	61.5641	29.5631	NA	2009-07-24	Onagraceae	NA	Epilobium	NA	E. montanum	NA	NA	leaf miner	leaf miner	Marko Mutanen	Sami Haapala	University of Oulu	LEFIK366-10	NA	NA	NA	NA	NA	NA
PHLAI608	Momphidae	Mompha	M. lacteella	Europe	Austria	Vorarlberg	NA	Ladritschvorsaess/ Fontanella	47.243	9.872	NA	2010-07-08	Onagraceae	NA	Epilobium	NA	E. montanum	NA	NA	leaf miner	leaf miner	Peter Huemer	Huemer P.	Tiroler Landesmuseum Ferdinandeum	PHLAI608-13	NA	NA	NA	NA	NA	NA
FBLMU123	Momphidae	Mompha	M. langiella	Europe	Germany	Bavaria	Niederbayern	Altdorf/Ndb., Eugenbach	48.5552	12.0793	NA	2001-04-30	Onagraceae	NA	Epilobium; Chamerion	NA	C. lutetiana, E.spp.	NA	NA	leaf miner	leaf miner	Andreas Segerer	Dr. Theo Gruenewald	Research Collection of Theo Gruenewald	FBLMU123-09	NA	NA	NA	NA	NA	NA
FBLMZ615	Momphidae	Mompha	M. langiella	Europe	Germany	Bavaria	Oberbayern	Linderhof, Saegertal oben	47.5691	10.9053	NA	2010-06-05	Onagraceae	NA	Epilobium; Chamerion	NA	C. lutetiana, E.spp.	NA	NA	leaf miner	leaf miner	Andreas Segerer	Peter Lichtmannecker	Research Collection of Peter Lichtmannecker	FBLMZ615-12	NA	NA	NA	NA	NA	NA
GMNWD421	Momphidae	Mompha	M. langiella	Europe	Norway	Sor-Trondelag	Trondheim	Sommerlystvegen 22	63.405	10.383	NA	2014-04-27	Onagraceae	NA	Epilobium; Chamerion	NA	C. lutetiana, E.spp.	NA	NA	leaf miner	leaf miner	Kate Perez	E. Stur, T. Ekrem	NTNU University Museum, Department of Natural History	GMNWD421-14	NA	NA	NA	NA	NA	NA
GMNWD422	Momphidae	Mompha	M. langiella	Europe	Norway	Sor-Trondelag	Trondheim	Sommerlystvegen 22	63.405	10.383	NA	2014-04-27	Onagraceae	NA	Epilobium; Chamerion	NA	C. lutetiana, E.spp.	NA	NA	leaf miner	leaf miner	Kate Perez	E. Stur, T. Ekrem	NTNU University Museum, Department of Natural History	GMNWD422-14	NA	NA	NA	NA	NA	NA
GMNWD423	Momphidae	Mompha	M. langiella	Europe	Norway	Sor-Trondelag	Trondheim	Sommerlystvegen 22	63.405	10.383	NA	2014-04-27	Onagraceae	NA	Epilobium; Chamerion	NA	C. lutetiana, E.spp.	NA	NA	leaf miner	leaf miner	Kate Perez	E. Stur, T. Ekrem	NTNU University Museum, Department of Natural History	GMNWD423-14	NA	NA	NA	NA	NA	NA
GMNWD424	Momphidae	Mompha	M. langiella	Europe	Norway	Sor-Trondelag	Trondheim	Sommerlystvegen 22	63.405	10.383	NA	2014-04-27	Onagraceae	NA	Epilobium; Chamerion	NA	C. lutetiana, E.spp.	NA	NA	leaf miner	leaf miner	Kate Perez	E. Stur, T. Ekrem	NTNU University Museum, Department of Natural History	GMNWD424-14	NA	NA	NA	NA	NA	NA
GMNWD425	Momphidae	Mompha	M. langiella	Europe	Norway	Sor-Trondelag	Trondheim	Sommerlystvegen 22	63.405	10.383	NA	2014-04-27	Onagraceae	NA	Epilobium; Chamerion	NA	C. lutetiana, E.spp.	NA	NA	leaf miner	leaf miner	Kate Perez	E. Stur, T. Ekrem	NTNU University Museum, Department of Natural History	GMNWD425-14	NA	NA	NA	NA	NA	NA
GMNWD426	Momphidae	Mompha	M. langiella	Europe	Norway	Sor-Trondelag	Trondheim	Sommerlystvegen 22	63.405	10.383	NA	2014-04-27	Onagraceae	NA	Epilobium; Chamerion	NA	C. lutetiana, E.spp.	NA	NA	leaf miner	leaf miner	Kate Perez	E. Stur, T. Ekrem	NTNU University Museum, Department of Natural History	GMNWD426-14	NA	NA	NA	NA	NA	NA
GMNWD427	Momphidae	Mompha	M. langiella	Europe	Norway	Sor-Trondelag	Trondheim	Sommerlystvegen 22	63.405	10.383	NA	2014-04-27	Onagraceae	NA	Epilobium; Chamerion	NA	C. lutetiana, E.spp.	NA	NA	leaf miner	leaf miner	Kate Perez	E. Stur, T. Ekrem	NTNU University Museum, Department of Natural History	GMNWD427-14	NA	NA	NA	NA	NA	NA
GMNWD428	Momphidae	Mompha	M. langiella	Europe	Norway	Sor-Trondelag	Trondheim	Sommerlystvegen 22	63.405	10.383	NA	2014-04-27	Onagraceae	NA	Epilobium; Chamerion	NA	C. lutetiana, E.spp.	NA	NA	leaf miner	leaf miner	Kate Perez	E. Stur, T. Ekrem	NTNU University Museum, Department of Natural History	GMNWD428-14	NA	NA	NA	NA	NA	NA
GMNWD429	Momphidae	Mompha	M. langiella	Europe	Norway	Sor-Trondelag	Trondheim	Sommerlystvegen 22	63.405	10.383	NA	2014-04-27	Onagraceae	NA	Epilobium; Chamerion	NA	C. lutetiana, E.spp.	NA	NA	leaf miner	leaf miner	Kate Perez	E. Stur, T. Ekrem	NTNU University Museum, Department of Natural History	GMNWD429-14	NA	NA	NA	NA	NA	NA
GMNWD430	Momphidae	Mompha	M. langiella	Europe	Norway	Sor-Trondelag	Trondheim	Sommerlystvegen 22	63.405	10.383	NA	2014-04-27	Onagraceae	NA	Epilobium; Chamerion	NA	C. lutetiana, E.spp.	NA	NA	leaf miner	leaf miner	Kate Perez	E. Stur, T. Ekrem	NTNU University Museum, Department of Natural History	GMNWD430-14	NA	NA	NA	NA	NA	NA
GMNWD431	Momphidae	Mompha	M. langiella	Europe	Norway	Sor-Trondelag	Trondheim	Sommerlystvegen 22	63.405	10.383	NA	2014-04-27	Onagraceae	NA	Epilobium; Chamerion	NA	C. lutetiana, E.spp.	NA	NA	leaf miner	leaf miner	Kate Perez	E. Stur, T. Ekrem	NTNU University Museum, Department of Natural History	GMNWD431-14	NA	NA	NA	NA	NA	NA
GMNWD437	Momphidae	Mompha	M. langiella	Europe	Norway	Sor-Trondelag	Trondheim	Sommerlystvegen 22	63.405	10.383	NA	2014-04-27	Onagraceae	NA	Epilobium; Chamerion	NA	C. lutetiana, E.spp.	NA	NA	leaf miner	leaf miner	Kate Perez	E. Stur, T. Ekrem	NTNU University Museum, Department of Natural History	GMNWD437-14	NA	NA	NA	NA	NA	NA
GMNWD442	Momphidae	Mompha	M. langiella	Europe	Norway	Sor-Trondelag	Trondheim	Sommerlystvegen 22	63.405	10.383	NA	2014-04-27	Onagraceae	NA	Epilobium; Chamerion	NA	C. lutetiana, E.spp.	NA	NA	leaf miner	leaf miner	Kate Perez	E. Stur, T. Ekrem	NTNU University Museum, Department of Natural History	GMNWD442-14	NA	NA	NA	NA	NA	NA
GMNWD449	Momphidae	Mompha	M. langiella	Europe	Norway	Sor-Trondelag	Trondheim	Sommerlystvegen 22	63.405	10.383	NA	2014-04-27	Onagraceae	NA	Epilobium; Chamerion	NA	C. lutetiana, E.spp.	NA	NA	leaf miner	leaf miner	Kate Perez	E. Stur, T. Ekrem	NTNU University Museum, Department of Natural History	GMNWD449-14	NA	NA	NA	NA	NA	NA
GMNWD450	Momphidae	Mompha	M. langiella	Europe	Norway	Sor-Trondelag	Trondheim	Sommerlystvegen 22	63.405	10.383	NA	2014-04-27	Onagraceae	NA	Epilobium; Chamerion	NA	C. lutetiana, E.spp.	NA	NA	leaf miner	leaf miner	Kate Perez	E. Stur, T. Ekrem	NTNU University Museum, Department of Natural History	GMNWD450-14	NA	NA	NA	NA	NA	NA
GMNWD501	Momphidae	Mompha	M. langiella	Europe	Norway	Sor-Trondelag	Trondheim	Sommerlystvegen 22	63.405	10.383	NA	2014-04-27	Onagraceae	NA	Epilobium; Chamerion	NA	C. lutetiana, E.spp.	NA	NA	leaf miner	leaf miner	Kate Perez	E. Stur, T. Ekrem	NTNU University Museum, Department of Natural History	GMNWD501-14	NA	NA	NA	NA	NA	NA
GMNWE806	Momphidae	Mompha	M. langiella	Europe	Norway	Sor-Trondelag	Trondheim	Sommerlystvegen 22	63.405	10.383	NA	2014-05-11	Onagraceae	NA	Epilobium; Chamerion	NA	C. lutetiana, E.spp.	NA	NA	leaf miner	leaf miner	Kate Perez	E. Stur, T. Ekrem	NTNU University Museum, Department of Natural History	GMNWE806-14	NA	NA	NA	NA	NA	NA
GMNWE807	Momphidae	Mompha	M. langiella	Europe	Norway	Sor-Trondelag	Trondheim	Sommerlystvegen 22	63.405	10.383	NA	2014-05-11	Onagraceae	NA	Epilobium; Chamerion	NA	C. lutetiana, E.spp.	NA	NA	leaf miner	leaf miner	Kate Perez	E. Stur, T. Ekrem	NTNU University Museum, Department of Natural History	GMNWE807-14	NA	NA	NA	NA	NA	NA
GMNWF1894	Momphidae	Mompha	M. langiella	Europe	Norway	Sor-Trondelag	Trondheim	Sommerlystvegen 22	63.405	10.383	NA	2014-05-25	Onagraceae	NA	Epilobium; Chamerion	NA	C. lutetiana, E.spp.	NA	NA	leaf miner	leaf miner	Kate Perez	E. Stur, T. Ekrem	NTNU University Museum, Department of Natural History	GMNWF1894-14	NA	NA	NA	NA	NA	NA
GMNWF1896	Momphidae	Mompha	M. langiella	Europe	Norway	Sor-Trondelag	Trondheim	Sommerlystvegen 22	63.405	10.383	NA	2014-05-25	Onagraceae	NA	Epilobium; Chamerion	NA	C. lutetiana, E.spp.	NA	NA	leaf miner	leaf miner	Kate Perez	E. Stur, T. Ekrem	NTNU University Museum, Department of Natural History	GMNWF1896-14	NA	NA	NA	NA	NA	NA
GMNWF1897	Momphidae	Mompha	M. langiella	Europe	Norway	Sor-Trondelag	Trondheim	Sommerlystvegen 22	63.405	10.383	NA	2014-05-25	Onagraceae	NA	Epilobium; Chamerion	NA	C. lutetiana, E.spp.	NA	NA	leaf miner	leaf miner	Kate Perez	E. Stur, T. Ekrem	NTNU University Museum, Department of Natural History	GMNWF1897-14	NA	NA	NA	NA	NA	NA
GMNWF1907	Momphidae	Mompha	M. langiella	Europe	Norway	Sor-Trondelag	Trondheim	Sommerlystvegen 22	63.405	10.383	NA	2014-05-25	Onagraceae	NA	Epilobium; Chamerion	NA	C. lutetiana, E.spp.	NA	NA	leaf miner	leaf miner	Kate Perez	E. Stur, T. Ekrem	NTNU University Museum, Department of Natural History	GMNWF1907-14	NA	NA	NA	NA	NA	NA
GMNWF1908	Momphidae	Mompha	M. langiella	Europe	Norway	Sor-Trondelag	Trondheim	Sommerlystvegen 22	63.405	10.383	NA	2014-05-25	Onagraceae	NA	Epilobium; Chamerion	NA	C. lutetiana, E.spp.	NA	NA	leaf miner	leaf miner	Kate Perez	E. Stur, T. Ekrem	NTNU University Museum, Department of Natural History	GMNWF1908-14	NA	NA	NA	NA	NA	NA
GMNWF1916	Momphidae	Mompha	M. langiella	Europe	Norway	Sor-Trondelag	Trondheim	Sommerlystvegen 22	63.405	10.383	NA	2014-05-25	Onagraceae	NA	Epilobium; Chamerion	NA	C. lutetiana, E.spp.	NA	NA	leaf miner	leaf miner	Kate Perez	E. Stur, T. Ekrem	NTNU University Museum, Department of Natural History	GMNWF1916-14	NA	NA	NA	NA	NA	NA
GMNWF1917	Momphidae	Mompha	M. langiella	Europe	Norway	Sor-Trondelag	Trondheim	Sommerlystvegen 22	63.405	10.383	NA	2014-05-25	Onagraceae	NA	Epilobium; Chamerion	NA	C. lutetiana, E.spp.	NA	NA	leaf miner	leaf miner	Kate Perez	E. Stur, T. Ekrem	NTNU University Museum, Department of Natural History	GMNWF1917-14	NA	NA	NA	NA	NA	NA
GMNWF1918	Momphidae	Mompha	M. langiella	Europe	Norway	Sor-Trondelag	Trondheim	Sommerlystvegen 22	63.405	10.383	NA	2014-05-25	Onagraceae	NA	Epilobium; Chamerion	NA	C. lutetiana, E.spp.	NA	NA	leaf miner	leaf miner	Kate Perez	E. Stur, T. Ekrem	NTNU University Museum, Department of Natural History	GMNWF1918-14	NA	NA	NA	NA	NA	NA
GMNWF1928	Momphidae	Mompha	M. langiella	Europe	Norway	Sor-Trondelag	Trondheim	Sommerlystvegen 22	63.405	10.383	NA	2014-05-25	Onagraceae	NA	Epilobium; Chamerion	NA	C. lutetiana, E.spp.	NA	NA	leaf miner	leaf miner	Kate Perez	E. Stur, T. Ekrem	NTNU University Museum, Department of Natural History	GMNWF1928-14	NA	NA	NA	NA	NA	NA
GMNWF1936	Momphidae	Mompha	M. langiella	Europe	Norway	Sor-Trondelag	Trondheim	Sommerlystvegen 22	63.405	10.383	NA	2014-05-25	Onagraceae	NA	Epilobium; Chamerion	NA	C. lutetiana, E.spp.	NA	NA	leaf miner	leaf miner	Kate Perez	E. Stur, T. Ekrem	NTNU University Museum, Department of Natural History	GMNWF1936-14	NA	NA	NA	NA	NA	NA
GMNWF1945	Momphidae	Mompha	M. langiella	Europe	Norway	Sor-Trondelag	Trondheim	Sommerlystvegen 22	63.405	10.383	NA	2014-05-25	Onagraceae	NA	Epilobium; Chamerion	NA	C. lutetiana, E.spp.	NA	NA	leaf miner	leaf miner	Kate Perez	E. Stur, T. Ekrem	NTNU University Museum, Department of Natural History	GMNWF1945-14	NA	NA	NA	NA	NA	NA
GMNWG2958	Momphidae	Mompha	M. langiella	Europe	Norway	Sor-Trondelag	Trondheim	Sommerlystvegen 22	63.405	10.383	NA	2014-06-08	Onagraceae	NA	Epilobium; Chamerion	NA	C. lutetiana, E.spp.	NA	NA	leaf miner	leaf miner	Kate Perez	E. Stur, T. Ekrem	NTNU University Museum, Department of Natural History	GMNWG2958-14	NA	NA	NA	NA	NA	NA
GMNWG2979	Momphidae	Mompha	M. langiella	Europe	Norway	Sor-Trondelag	Trondheim	Sommerlystvegen 22	63.405	10.383	NA	2014-06-08	Onagraceae	NA	Epilobium; Chamerion	NA	C. lutetiana, E.spp.	NA	NA	leaf miner	leaf miner	Kate Perez	E. Stur, T. Ekrem	NTNU University Museum, Department of Natural History	GMNWG2979-14	NA	NA	NA	NA	NA	NA
GMNWG3037	Momphidae	Mompha	M. langiella	Europe	Norway	Sor-Trondelag	Trondheim	Sommerlystvegen 22	63.405	10.383	NA	2014-06-08	Onagraceae	NA	Epilobium; Chamerion	NA	C. lutetiana, E.spp.	NA	NA	leaf miner	leaf miner	Kate Perez	E. Stur, T. Ekrem	NTNU University Museum, Department of Natural History	GMNWG3037-14	NA	NA	NA	NA	NA	NA
GMNWG3060	Momphidae	Mompha	M. langiella	Europe	Norway	Sor-Trondelag	Trondheim	Sommerlystvegen 22	63.405	10.383	NA	2014-06-08	Onagraceae	NA	Epilobium; Chamerion	NA	C. lutetiana, E.spp.	NA	NA	leaf miner	leaf miner	Kate Perez	E. Stur, T. Ekrem	NTNU University Museum, Department of Natural History	GMNWG3060-14	NA	NA	NA	NA	NA	NA
GMNWL2458	Momphidae	Mompha	M. langiella	Europe	Norway	Sor-Trondelag	Trondheim	Sommerlystvegen 22	63.405	10.383	NA	2014-08-17	Onagraceae	NA	Epilobium; Chamerion	NA	C. lutetiana, E.spp.	NA	NA	leaf miner	leaf miner	Kate Perez	E. Stur, T. Ekrem	NTNU University Museum, Department of Natural History	GMNWL2458-14	NA	NA	NA	NA	NA	NA
GMNWL2460	Momphidae	Mompha	M. langiella	Europe	Norway	Sor-Trondelag	Trondheim	Sommerlystvegen 22	63.405	10.383	NA	2014-08-17	Onagraceae	NA	Epilobium; Chamerion	NA	C. lutetiana, E.spp.	NA	NA	leaf miner	leaf miner	Kate Perez	E. Stur, T. Ekrem	NTNU University Museum, Department of Natural History	GMNWL2460-14	NA	NA	NA	NA	NA	NA
GMNWL2464	Momphidae	Mompha	M. langiella	Europe	Norway	Sor-Trondelag	Trondheim	Sommerlystvegen 22	63.405	10.383	NA	2014-08-17	Onagraceae	NA	Epilobium; Chamerion	NA	C. lutetiana, E.spp.	NA	NA	leaf miner	leaf miner	Kate Perez	E. Stur, T. Ekrem	NTNU University Museum, Department of Natural History	GMNWL2464-14	NA	NA	NA	NA	NA	NA
GMNWL2480	Momphidae	Mompha	M. langiella	Europe	Norway	Sor-Trondelag	Trondheim	Sommerlystvegen 22	63.405	10.383	NA	2014-08-17	Onagraceae	NA	Epilobium; Chamerion	NA	C. lutetiana, E.spp.	NA	NA	leaf miner	leaf miner	Kate Perez	E. Stur, T. Ekrem	NTNU University Museum, Department of Natural History	GMNWL2480-14	NA	NA	NA	NA	NA	NA
GMNWL2489	Momphidae	Mompha	M. langiella	Europe	Norway	Sor-Trondelag	Trondheim	Sommerlystvegen 22	63.405	10.383	NA	2014-08-17	Onagraceae	NA	Epilobium; Chamerion	NA	C. lutetiana, E.spp.	NA	NA	leaf miner	leaf miner	Kate Perez	E. Stur, T. Ekrem	NTNU University Museum, Department of Natural History	GMNWL2489-14	NA	NA	NA	NA	NA	NA
GMNWL2496	Momphidae	Mompha	M. langiella	Europe	Norway	Sor-Trondelag	Trondheim	Sommerlystvegen 22	63.405	10.383	NA	2014-08-17	Onagraceae	NA	Epilobium; Chamerion	NA	C. lutetiana, E.spp.	NA	NA	leaf miner	leaf miner	Kate Perez	E. Stur, T. Ekrem	NTNU University Museum, Department of Natural History	GMNWL2496-14	NA	NA	NA	NA	NA	NA
GMNWM739	Momphidae	Mompha	M. langiella	Europe	Norway	Sor-Trondelag	Trondheim	Sommerlystvegen 22	63.405	10.383	NA	2014-08-31	Onagraceae	NA	Epilobium; Chamerion	NA	C. lutetiana, E.spp.	NA	NA	leaf miner	leaf miner	Kate Perez	E. Stur, T. Ekrem	NTNU University Museum, Department of Natural History	GMNWM739-14	NA	NA	NA	NA	NA	NA
GMNWM742	Momphidae	Mompha	M. langiella	Europe	Norway	Sor-Trondelag	Trondheim	Sommerlystvegen 22	63.405	10.383	NA	2014-08-31	Onagraceae	NA	Epilobium; Chamerion	NA	C. lutetiana, E.spp.	NA	NA	leaf miner	leaf miner	Kate Perez	E. Stur, T. Ekrem	NTNU University Museum, Department of Natural History	GMNWM742-14	NA	NA	NA	NA	NA	NA
GMNWM747	Momphidae	Mompha	M. langiella	Europe	Norway	Sor-Trondelag	Trondheim	Sommerlystvegen 22	63.405	10.383	NA	2014-08-31	Onagraceae	NA	Epilobium; Chamerion	NA	C. lutetiana, E.spp.	NA	NA	leaf miner	leaf miner	Kate Perez	E. Stur, T. Ekrem	NTNU University Museum, Department of Natural History	GMNWM747-14	NA	NA	NA	NA	NA	NA
GMNWM750	Momphidae	Mompha	M. langiella	Europe	Norway	Sor-Trondelag	Trondheim	Sommerlystvegen 22	63.405	10.383	NA	2014-08-31	Onagraceae	NA	Epilobium; Chamerion	NA	C. lutetiana, E.spp.	NA	NA	leaf miner	leaf miner	Kate Perez	E. Stur, T. Ekrem	NTNU University Museum, Department of Natural History	GMNWM750-14	NA	NA	NA	NA	NA	NA
GMNWM751	Momphidae	Mompha	M. langiella	Europe	Norway	Sor-Trondelag	Trondheim	Sommerlystvegen 22	63.405	10.383	NA	2014-08-31	Onagraceae	NA	Epilobium; Chamerion	NA	C. lutetiana, E.spp.	NA	NA	leaf miner	leaf miner	Kate Perez	E. Stur, T. Ekrem	NTNU University Museum, Department of Natural History	GMNWM751-14	NA	NA	NA	NA	NA	NA
LEATC512	Momphidae	Mompha	M. langiella	Europe	Austria	Vorarlberg	NA	Fohramoos W	47.422	9.799	NA	2005-08-12	Onagraceae	NA	Epilobium; Chamerion	NA	C. lutetiana, E.spp.	NA	NA	leaf miner	leaf miner	Peter Huemer	Huemer P.	Tiroler Landesmuseum Ferdinandeum	LEATC512-13	NA	NA	NA	NA	NA	NA
LEFIC565	Momphidae	Mompha	M. langiella	Europe	Finland	Finland Proper	Regio Aboensis	Turku	60.441	22.202	NA	NA	Onagraceae	NA	Epilobium; Chamerion	NA	C. lutetiana, E.spp.	NA	NA	leaf miner	leaf miner	Marko Mutanen	Marko Mutanen	University of Oulu	LEFIC565-10	NA	NA	NA	NA	NA	NA
LEFIC566	Momphidae	Mompha	M. langiella	Europe	Finland	Finland Proper	Regio Aboensis	Turku	60.441	22.202	NA	NA	Onagraceae	NA	Epilobium; Chamerion	NA	C. lutetiana, E.spp.	NA	NA	leaf miner	leaf miner	Marko Mutanen	Marko Mutanen	University of Oulu	LEFIC566-10	NA	NA	NA	NA	NA	NA
LEFID182	Momphidae	Mompha	M. langiella	Europe	Finland	Aland Islands	NA	Jomala	60.046	19.993	NA	2007-05-21	Onagraceae	NA	Epilobium; Chamerion	NA	C. lutetiana, E.spp.	NA	NA	leaf miner	leaf miner	Marko Mutanen	Marko Mutanen	University of Oulu	LEFID182-10	NA	NA	NA	NA	NA	NA
LEFIJ770	Momphidae	Mompha	M. langiella	Europe	Finland	NA	Alandia	Lemland	60.046	19.993	NA	2000-01-01	Onagraceae	NA	Epilobium; Chamerion	NA	C. lutetiana, E.spp.	NA	NA	leaf miner	leaf miner	Marko Mutanen	Kari Vaalamo	University of Oulu	LEFIJ770-10	NA	NA	NA	NA	NA	NA
CGUKB427	Momphidae	Mompha	M. locupletella.EU	Europe	United Kingdom	England	Trafford	NA	53.44	-2.39	NA	2007-05-09	Onagraceae	NA	Epilobium;Chamerion	NA	E. ciliatum; C. angustifolium	NA	NA	leaf miner	leaf miner	Jean-Francois Landry	SMP 701	Natural History Museum, London	CGUKB427-09	NA	NA	NA	NA	NA	NA
FBLMZ593	Momphidae	Mompha	M. locupletella.EU	Europe	Germany	Bavaria	Oberbayern	Linderhof, Brunnenkopf	47.5826	10.9378	NA	2011-07-04	Onagraceae	NA	Epilobium;Chamerion	NA	E. ciliatum; C. angustifolium	NA	NA	leaf miner	leaf miner	Andreas Segerer	Peter Lichtmannecker	Research Collection of Peter Lichtmannecker	FBLMZ593-12	NA	NA	NA	NA	NA	NA
LEATC537	Momphidae	Mompha	M. locupletella.EU	Europe	Austria	Vorarlberg	NA	Feuersteinvorsaess/ Kanisfluh	47.327	9.943	NA	2003-06-22	Onagraceae	NA	Epilobium;Chamerion	NA	E. ciliatum; C. angustifolium	NA	NA	leaf miner	leaf miner	Peter Huemer	Huemer P.	Tiroler Landesmuseum Ferdinandeum	LEATC537-13	NA	NA	NA	NA	NA	NA
LEFIG415	Momphidae	Mompha	M. locupletella.EU	Europe	Finland	NA	Ostrobottnia kajanensis	Paltamo	64.375	27.663	NA	2009-07-09	Onagraceae	NA	Epilobium;Chamerion	NA	E. ciliatum; C. angustifolium	NA	NA	leaf miner	leaf miner	Marko Mutanen	Marko Mutanen, Nestori Mutanen, Anttoni Mutanen	University of Oulu	LEFIG415-10	NA	NA	NA	NA	NA	NA
LEFIG416	Momphidae	Mompha	M. locupletella.EU	Europe	Finland	NA	Ostrobottnia kajanensis	Paltamo	64.375	27.663	NA	2009-07-09	Onagraceae	NA	Epilobium;Chamerion	NA	E. ciliatum; C. angustifolium	NA	NA	leaf miner	leaf miner	Marko Mutanen	Marko Mutanen, Nestori Mutanen, Anttoni Mutanen	University of Oulu	LEFIG416-10	NA	NA	NA	NA	NA	NA
LEFIK381	Momphidae	Mompha	M. locupletella.EU	Europe	Finland	NA	Lapponia inarensis	Utsjoki	69.3125	25.7323	NA	2010-07-11	Onagraceae	NA	Epilobium;Chamerion	NA	E. ciliatum; C. angustifolium	NA	NA	leaf miner	leaf miner	Marko Mutanen	Marko Mutanen, Nestori Mutanen, Anttoni Mutanen	University of Oulu	LEFIK381-10	NA	NA	NA	NA	NA	NA
PHLAG241	Momphidae	Mompha	M. locupletella.EU	Europe	Austria	Upper Austria	NA	Bodinggraben	47.783	14.333	NA	2011-07-07	Onagraceae	NA	Epilobium;Chamerion	NA	E. ciliatum; C. angustifolium	NA	NA	leaf miner	leaf miner	Peter Buchner	Peter Buchner	Research Collection of Peter Buchner	PHLAG241-12	NA	NA	NA	NA	NA	NA
PHLAH056	Momphidae	Mompha	M. locupletella.EU	Europe	Austria	Carinthia	NA	Wackendorfer Alm: Huetten N	46.526	14.724	NA	2009-07-20	Onagraceae	NA	Epilobium;Chamerion	NA	E. ciliatum; C. angustifolium	NA	NA	leaf miner	leaf miner	Christian Wieser	Wieser, Ch.	Landesmuseum Kaernten	PHLAH056-12	NA	NA	NA	NA	NA	NA
TH103	Momphidae	Mompha	M. locupletella.NA.1	N. America	USA	Massachusetts	NA	Chester, MA	42.2792	-72.9787	NA	2014-07-11	Onagraceae	Onagraceae	Epilobium; Chamerion	Epilobium	E. ciliatum; C. angustifolium	ciliatum	NA	leaf miner	leaf miner	Terry Harrison	NA	T. Harrison Collection, Charleston IL	NA	MK054503	MK055020	MK054680	MK054855	MK054324	NA
CNBAC009	Momphidae	Mompha	M. locupletella.NA.2	N. America	Canada	Alberta	Banff National Park	NA	51.209	-115.51	NA	2012-08-05	Onagraceae	NA	Epilobium; Chamerion	NA	E. ciliatum; C. angustifolium	NA	NA	leaf miner	leaf miner	NA	Gill	Biodiversity Institute of Ontario	CNBAC009-12	NA	NA	NA	NA	NA	NA
FBLMW926	Momphidae	Mompha	M. miscella.1	Europe	Germany	Bavaria	Oberbayern	Schoenau, Rinnkendlsteig	47.547	12.9686	NA	2008-09-02	Cistaceae	NA	Helianthemum	NA	H. spp.	NA	NA	leaf miner	leaf miner	Andreas Segerer	Alfred Haslberger	Research Collection of Alfred Haslberger	FBLMW926-10	NA	NA	NA	NA	NA	NA
LEFIA1235	Momphidae	Mompha	M. miscella.1	Europe	Finland	Aland Islands	NA	Lemland	59.974	20.17	NA	NA	Cistaceae	NA	Helianthemum	NA	H. spp.	NA	NA	leaf miner	leaf miner	Marko Mutanen	Marko Mutanen, Panu Vaelimaeki	University of Oulu	LEFIA1235-10	NA	NA	NA	NA	NA	NA
LEFIJ769	Momphidae	Mompha	M. miscella.1	Europe	Finland	NA	Alandia	Lemland	60.046	19.993	NA	NA	Cistaceae	NA	Helianthemum	NA	H. spp.	NA	NA	leaf miner	leaf miner	Marko Mutanen	Tomi Mutanen	University of Oulu	LEFIJ769-10	NA	NA	NA	NA	NA	NA
ODOPE035	Momphidae	Mompha	M. miscella.1	Europe	Germany	Bavaria	Niederbayern	Mattinger Haenge	48.9568	11.9876	NA	2010-05-22	Cistaceae	NA	Helianthemum	NA	H. spp.	NA	NA	leaf miner	leaf miner	Andreas Segerer	Dr. Theo Gruenewald	Research Collection of Theo Gruenewald	ODOPE035-11	NA	NA	NA	NA	NA	NA
PHLSA296	Momphidae	Mompha	M. miscella.2	Europe	Spain	Comunidad Valenciana	Valencia	Sierra de Crevillente, 5 km NE Albatera	38.2561	-0.911462	NA	2005-09-02	Cistaceae	NA	Helianthemum	NA	H. spp.	NA	NA	leaf miner	leaf miner	Peter Huemer	Huemer P.	Tiroler Landesmuseum Ferdinandeum	PHLSA296-11	NA	NA	NA	NA	NA	NA
PHLAB699	Momphidae	Mompha	M. miscella.3	Europe	Italy	Abruzzi	L`Aquila	NP Gran Sasso, Campo Imperatore, E Observatorio	42.4483	13.5733	NA	2010-07-13	Cistaceae	NA	Helianthemum	NA	H. spp.	NA	NA	leaf miner	leaf miner	Peter Huemer	Huemer P.	Tiroler Landesmuseum Ferdinandeum	PHLAB699-10	NA	NA	NA	NA	NA	NA
PHLAB700	Momphidae	Mompha	M. miscella.3	Europe	Italy	Abruzzi	L`Aquila	NP Gran Sasso, Campo Imperatore, E Observatorio	42.4483	13.5733	NA	2010-07-13	Cistaceae	NA	Helianthemum	NA	H. spp.	NA	NA	leaf miner	leaf miner	Peter Huemer	Huemer P.	Tiroler Landesmuseum Ferdinandeum	PHLAB700-10	NA	NA	NA	NA	NA	NA
FBLMW929	Momphidae	Mompha	M. miscella.4	Europe	Germany	Bavaria	Oberbayern	Dollnstein	48.8769	11.0818	NA	2005-05-26	Cistaceae	NA	Helianthemum	NA	H. spp.	NA	NA	leaf miner	leaf miner	Andreas Segerer	Alfred Haslberger	Research Collection of Alfred Haslberger	FBLMW929-10	NA	NA	NA	NA	NA	NA
LASTS373	Momphidae	Mompha	M. miscella.4	Europe	Austria	NA	Vorarlberg	Bludesch, Bludescher Magerrasen E, Umg. Jordan	47.203	9.747	NA	2014-04-25	Cistaceae	NA	Helianthemum	NA	H. spp.	NA	NA	leaf miner	leaf miner	Peter Huemer	Huemer P.	Tiroler Landesmuseum Ferdinandeum	LASTS373-14	NA	NA	NA	NA	NA	NA
MP458	Momphidae	Mompha	M. murtfeldtella	N. America	USA	New Mexico	Dona Ana	Aguirre Springs	32.4188	-106.548	NA	2016-04-01	Onagraceae	Onagraceae	Oenothera	Oenothera	O. spp.	albicaulis	LOL_603	flower borer	flower borer	Terry Harrison	A. Gruver, E. Lewis	NA	NA	MK054651	MK055151	MK054744	MK054997	MK054478	MK055266
MP022	Momphidae	Mompha	M. murtfeldtella	N. America	USA	New Mexico	Eddy	Slaughter Canyon	32.1117	-104.564	1305	2014-08-29	Onagraceae	Onagraceae	Oenothera	Oenothera	O. spp.	brachycarpa	LOL_692	flower borer	flower borer	Terry Harrison	R. Overson, T. Jogesh	NA	NA	MK054547	MK055082	MK054797	MK054888	MK054377	MK055311
MP097	Momphidae	Mompha	M. murtfeldtella	N. America	USA	Texas	Culberson	Pine Springs	31.8998	-104.834	1785	2015-07-06	Onagraceae	Onagraceae	Oenothera	Oenothera	O. spp.	brachycarpa	LOL_717	flower borer	flower borer	Terry Harrison	R. Overson	NA	NA	MK054579	MK055100	MK054814	MK054946	MK054408	MK055287
MP162	Momphidae	Mompha	M. murtfeldtella	N. America	USA	Texas	Culberson	Pine Springs	31.8998	-104.834	1785	2015-07-24	Onagraceae	Onagraceae	Oenothera	Oenothera	O. spp.	brachycarpa	LOL_717	flower borer	flower borer	Terry Harrison	A. Gruver	NA	NA	MK054589	MK055156	MK054820	MK054955	MK054418	MK055233
MP172	Momphidae	Mompha	M. murtfeldtella	N. America	USA	New mexico	Grant?	Bear Mountain Road	32.8395	-108.368	NA	2015-07-27	Onagraceae	Onagraceae	Oenothera	Oenothera	O. spp.	brachycarpa	LOL_532	flower borer	flower borer	Terry Harrison	A. Gruver	NA	NA	MK054591	MK055059	MK054821	MK054957	MK054420	MK055279
MP173	Momphidae	Mompha	M. murtfeldtella	N. America	USA	Arizona	Cochise	Southwest Research Station	31.8843	-109.206	1644	2015-07-27	Onagraceae	Onagraceae	Oenothera	Oenothera	O. spp.	brachycarpa	LOL_718	flower borer	flower borer	Terry Harrison	A. Gruver	NA	NA	MK054592	MK055107	MK054822	MK054958	MK054421	MK055278
MP057	Momphidae	Mompha	M. murtfeldtella	N. America	USA	Arizona	Pima	Molino Basin camp	32.3375	-110.691	1317	2015-04-11	Onagraceae	Onagraceae	Oenothera	Oenothera	O. spp.	caespitosa marginata	LOL_255	flower borer	flower borer	Terry Harrison	T. Jogesh	NA	NA	MK054568	MK055158	MK054741	MK054935	MK054397	MK055294
MP483	Momphidae	Mompha	M. murtfeldtella	N. America	USA	Colorado	OteroÂ¾	Davids Canyon	37.759	-103.603	NA	2016-05-14	Onagraceae	Onagraceae	Oenothera	Oenothera	O. spp.	harringtonii	LOL_786	flower borer	flower borer	Terry Harrison	A. Gruver, E. Lewis, T. Jogesh	NA	NA	MK054655	MK055052	MK054718	MK054895	MK054357	MK055227
MP455	Momphidae	Mompha	M. murtfeldtella	N. America	USA	Colorado	Boulder	HWY 128	39.9134	-105.187	NA	2014-06-16	Onagraceae	Onagraceae	Oenothera	Oenothera	O. spp.	howardii	LOL_084	flower borer	flower borer	Terry Harrison	R. Overson	NA	NA	MK054650	MK055119	MK054711	MK054996	MK054477	MK055267
TH34	Momphidae	Mompha	M. murtfeldtella	N. America	USA	Colorado	Boulder	HWY 128	39.9134	-105.187	NA	2014-06-17	Onagraceae	Onagraceae	Oenothera	Oenothera	O. spp.	howardii	LOL_084	flower borer	flower borer	Terry Harrison	NA	T. Harrison Collection, Charleston IL	NA	MK054488	MK055007	MK054666	NA	MK054310	NA
MP349	Momphidae	Mompha	M. murtfeldtella	N. America	USA	Arizona	Santa Cruz	Old baldy trail 3	31.6985	-110.866	6300	2015-07-22	Onagraceae	Onagraceae	Oenothera	Oenothera	O. spp.	laciniata	NA	flower borer	flower borer	Terry Harrison	D. Bruzzese, B. Cooper	NA	NA	MK054625	MK055060	MK054838	MK054976	MK054452	MK055247
ABLOM128	Momphidae	Mompha	M. murtfeldtella	N. America	USA	California	San Diego	CCU1B	32.505	-116.586	NA	2007-06-12	Onagraceae	NA	Camissonia	NA	O. spp.	NA	NA	flower borer	flower borer	Virginia J. Emery	Christopher G. Eckert	Queen's University	ABLOM128-08	NA	NA	NA	NA	NA	NA
CNGRL049	Momphidae	Mompha	M. murtfeldtella	N. America	Canada	Saskatchewan	Grasslands National Park	Just past bridge over Frenchman River	49.149	-107.53	NA	2012-08-01	Onagraceae	NA	Oenothera	NA	O. spp.	NA	NA	flower borer	flower borer	NA	Kirby England	Biodiversity Institute of Ontario	CNGRL049-13	NA	NA	NA	NA	NA	NA
CNGSG2406	Momphidae	Mompha	M. murtfeldtella	N. America	Canada	Saskatchewan	Grasslands National Park	NA	49.001	-106.557	NA	2014-08-27	Onagraceae	NA	Oenothera	NA	O. spp.	NA	NA	flower borer	flower borer	Kate Perez	L.Gardiner, M.Otway	Biodiversity Institute of Ontario	CNGSG2406-15	NA	NA	NA	NA	NA	NA
MP017	Momphidae	Mompha	M. murtfeldtella	N. America	USA	New Mexico	Sierra	Hilsboro Lookout	32.9042	-107.767	NA	2014-08-24	Onagraceae	Onagraceae	Oenothera	Oenothera	O. spp.	neomexicana	LOL_095	flower borer	flower borer	Terry Harrison	R. Overson, T. Jogesh, A. Gruver	NA	NA	MK054542	MK055111	MK054771	MK054916	MK054372	MK055320
MP169	Momphidae	Mompha	M. murtfeldtella	N. America	USA	New Mexico	Dona Ana	Organ Mountains	32.3608	-106.567	1936	2015-07-25	Onagraceae	Onagraceae	Oenothera	Oenothera	O. spp.	neomexicana	LOL_707	flower borer	flower borer	Terry Harrison	A. Gruver	NA	NA	MK054590	MK055091	MK054769	MK054956	MK054419	MK055280
TH74	Momphidae	Mompha	M. murtfeldtella	N. America	USA	New Mexico	Sierra	Hilsboro Lookout	32.9042	-107.767	NA	2014-08-24	Onagraceae	Onagraceae	Oenothera	Oenothera	O. spp.	neomexicana	LOL_095	flower borer	flower borer	Terry Harrison	NA	T. Harrison Collection, Charleston IL	NA	MK054496	MK055013	MK054673	MK054849	MK054317	MK055183
TH123	Momphidae	Mompha	M. murtfeldtella	N. America	USA	Illinois	NA	Bee Lab, Urbana IL	40.0835	-88.214	NA	2015-06-05	Onagraceae	Onagraceae	Oenothera	Oenothera	O. spp.	pilosella	NA	flower borer	flower borer	Terry Harrison	NA	T. Harrison Collection, Charleston IL	NA	MK054511	MK055028	MK054688	MK054859	MK054332	MK055192
LEEUA166	Momphidae	Mompha	M. ochraceella	Europe	Denmark	Sjaelland	Nez	Kulhuse	NA	NA	NA	2006-06-26	Onagraceae	NA	Epilobium	NA	E. hirsutum	NA	NA	stem and leaf miner	stem and leaf miner	Marko Mutanen	H. Hendriksen	University of Oulu	LEEUA166-11	NA	NA	NA	NA	NA	NA
MP111	Momphidae	Mompha	M. pecosella.1	N. America	USA	Texas	Crane	Tubbs Corner	32.4335	-102.101	794	2015-07-15	Onagraceae	Onagraceae	Oenothera	Oenothera	section Calylophus	capillifolia berlandieri	LOL_490	flower borer	flower borer	Terry Harrison	A. Gruver	NA	NA	MK054582	MK055087	MK054816	MK054949	MK054411	MK055224
MP253	Momphidae	Mompha	M. pecosella.1	N. America	USA	Texas	Winkler	1218 dunes	32.0541	-103.065	3064	2015-07-14	Onagraceae	Onagraceae	Oenothera	Oenothera	section Calylophus	capillifolia berlandieri	BJC_19	flower borer	flower borer	Terry Harrison	D. Bruzzese, B. Cooper	NA	NA	MK054605	MK055161	MK054780	MK054883	MK054434	MK055228
MP397	Momphidae	Mompha	M. pecosella.1	N. America	USA	Texas	gray	Pampas 60	35.6137	-100.731	3060	2015-08-01	Onagraceae	Onagraceae	Oenothera	Oenothera	section Calylophus	capillifolia berlandieri	BJC_45	flower borer	flower borer	Terry Harrison	D. Bruzzese, B. Cooper	NA	NA	MK054635	MK055145	MK054732	MK054984	MK054462	MK055220
MP403	Momphidae	Mompha	M. pecosella.1	N. America	USA	Texas	hemphill	Canadian	35.9482	-100.369	2397	2015-08-01	Onagraceae	Onagraceae	Oenothera	Oenothera	section Calylophus	capillifolia berlandieri	BJC_43	flower borer	flower borer	Terry Harrison	D. Bruzzese, B. Cooper	NA	NA	MK054636	MK055065	MK054721	MK054898	MK054463	MK055219
MP404	Momphidae	Mompha	M. pecosella.1	N. America	USA	Oklahoma	beaver	Beaver	36.7469	-100.778	2673	2015-08-02	Onagraceae	Onagraceae	Oenothera	Oenothera	section Calylophus	capillifolia berlandieri	BJC_46	flower borer	flower borer	Terry Harrison	D. Bruzzese, B. Cooper	NA	NA	MK054637	MK055047	MK054758	MK054985	MK054464	MK055231
TH84	Momphidae	Mompha	M. pecosella.1	N. America	USA	Texas	Crane	Monahan Sands	31.4822	-102.675	NA	2014-09-04	Onagraceae	Onagraceae	Oenothera	Oenothera	section Calylophus	capillifolia berlandieri	LOL_148	flower borer	flower borer	Terry Harrison	NA	T. Harrison Collection, Charleston IL	NA	MK054499	MK055016	MK054676	MK054851	MK054320	MK055186
MP264	Momphidae	Mompha	M. pecosella.1	N. America	USA	Texas	Bell	2410 powerline	30.9819	-97.6494	747	2015-07-15	Onagraceae	Onagraceae	Oenothera	Oenothera	section Calylophus	capillifolia capillifolia	BJC_06	flower borer	flower borer	Terry Harrison	D. Bruzzese, B. Cooper	NA	NA	MK054611	MK055146	MK054782	MK054899	MK054439	MK055249
MP268	Momphidae	Mompha	M. pecosella.1	N. America	USA	Texas	Bell	2410 powerline	30.9819	-97.6494	747	2015-07-15	Onagraceae	Onagraceae	Oenothera	Oenothera	section Calylophus	capillifolia capillifolia	BJC_06	flower borer	flower borer	Terry Harrison	D. Bruzzese, B. Cooper	NA	NA	MK054612	MK055142	MK054783	MK054968	MK054440	MK055213
MP019	Momphidae	Mompha	M. pecosella.1	N. America	USA	Texas	Culberson	Route 652	31.9218	-104.424	NA	2014-08-27	Onagraceae	Onagraceae	Oenothera	Oenothera	section Calylophus	gayleana	LOL_097	flower borer	flower borer	Terry Harrison	K. Skogen, J. Fant, M. Rhodes, E. Lewis	NA	NA	MK054544	MK055089	MK054772	MK054884	MK054374	MK055321
MP073	Momphidae	Mompha	M. pecosella.1	N. America	USA	Texas	Dickens	Croton Camp	33.4768	-100.855	604	2015-07-15	Onagraceae	Onagraceae	Oenothera	Oenothera	section Calylophus	gayleana	LOL_472	flower borer	flower borer	Terry Harrison	A. Gruver	NA	NA	MK054575	MK055074	MK054767	MK054942	MK054404	MK055216
MP088	Momphidae	Mompha	M. pecosella.1	N. America	USA	New Mexico	Debaca	Trigg Ranch	34.155	-104.481	1271	2015-07-02	Onagraceae	Onagraceae	Oenothera	Oenothera	section Calylophus	gayleana	LOL_117	flower borer	flower borer	Terry Harrison	R. Overson	NA	NA	MK054577	MK055073	MK054812	MK054944	MK054406	MK055288
MP227	Momphidae	Mompha	M. pecosella.1	N. America	USA	New Mexico	Eddy	Yeso hills	32.0403	-104.461	1172	2015-07-13	Onagraceae	Onagraceae	Oenothera	Oenothera	section Calylophus	gayleana	LOL_904	flower borer	flower borer	Terry Harrison	D. Bruzzese, B. Cooper	NA	NA	MK054599	MK055117	MK054826	MK054964	MK054428	MK055244
MP452	Momphidae	Mompha	M. pecosella.1	N. America	USA	New Mexico	Eddy	Seven Rivers Hills	32.5624	-104.426	NA	2015-07-11	Onagraceae	Onagraceae	Oenothera	Oenothera	section Calylophus	gayleana	LOL_463	flower borer	flower borer	Terry Harrison	D. Bruzzese, B. Cooper	NA	NA	MK054649	MK055144	MK054746	MK054995	MK054476	MK055275
MP303	Momphidae	Mompha	M. pecosella.1	N. America	USA	Texas	Presidio	Marfa lights	30.2758	-103.881	4918	2015-07-18	Onagraceae	Onagraceae	Oenothera	Oenothera	section Calylophus	hartwegii fendleri	BJC_13	flower borer	flower borer	Terry Harrison	D. Bruzzese, B. Cooper	NA	NA	MK054620	MK055127	MK054831	MK054972	MK054447	MK055243
MP315	Momphidae	Mompha	M. pecosella.1	N. America	USA	Texas	Jeff Davis	Rt. 17 north of marfa	30.4685	-103.965	5189	2015-07-18	Onagraceae	Onagraceae	Oenothera	Oenothera	section Calylophus	hartwegii fendleri	BJC_21	flower borer	flower borer	Terry Harrison	D. Bruzzese, B. Cooper	NA	NA	MK054621	MK055066	MK054832	MK054897	MK054448	MK055255
MP369	Momphidae	Mompha	M. pecosella.1	N. America	USA	Arizona	apache	Rt 2315	34.0018	-109.188	7525	2015-07-26	Onagraceae	Onagraceae	Oenothera	Oenothera	section Calylophus	hartwegii fendleri	BJC_34	flower borer	flower borer	Terry Harrison	D. Bruzzese, B. Cooper	NA	NA	MK054629	MK055139	MK054753	MK054979	MK054456	MK055253
MP370	Momphidae	Mompha	M. pecosella.1	N. America	USA	Arizona	apache	Rt 2315	34.0018	-109.188	7525	2015-07-26	Onagraceae	Onagraceae	Oenothera	Oenothera	section Calylophus	hartwegii fendleri	BJC_34	flower borer	flower borer	Terry Harrison	D. Bruzzese, B. Cooper	NA	NA	MK054630	MK055169	MK054725	MK055002	MK054457	MK055203
MP375	Momphidae	Mompha	M. pecosella.1	N. America	USA	New Mexico	Grant	Silver city	32.7178	-108.136	5740	2015-07-26	Onagraceae	Onagraceae	Oenothera	Oenothera	section Calylophus	hartwegii fendleri	BJC_31	flower borer	flower borer	Terry Harrison	D. Bruzzese, B. Cooper	NA	NA	MK054631	MK055125	MK054735	MK054980	MK054458	MK055252
MP380	Momphidae	Mompha	M. pecosella.1	N. America	USA	New Mexico	Grant	Silver city	32.7178	-108.136	5740	2015-07-26	Onagraceae	Onagraceae	Oenothera	Oenothera	section Calylophus	hartwegii fendleri	BJC_31	flower borer	flower borer	Terry Harrison	D. Bruzzese, B. Cooper	NA	NA	MK054632	MK055131	MK054752	MK054981	MK054459	MK055260
MP438	Momphidae	Mompha	M. pecosella.1	N. America	USA	New Mexico	socorro	Magdalena	34.107	-107.271	6593	2015-08-06	Onagraceae	Onagraceae	Oenothera	Oenothera	section Calylophus	hartwegii fendleri	BJC_64	flower borer	flower borer	Terry Harrison	D. Bruzzese, B. Cooper	NA	NA	MK054647	MK055153	MK054737	MK054993	MK054474	MK055263
MP440	Momphidae	Mompha	M. pecosella.1	N. America	USA	New Mexico	socorro	Magdalena east	34.1238	-107.224	6505	2015-08-06	Onagraceae	Onagraceae	Oenothera	Oenothera	section Calylophus	hartwegii fendleri	BJC_66	flower borer	flower borer	Terry Harrison	D. Bruzzese, B. Cooper	NA	NA	MK054648	MK055135	MK054736	MK054994	MK054475	MK055261
MP020	Momphidae	Mompha	M. pecosella.1	N. America	USA	Texas	Culberson	Route 652	31.9218	-104.424	NA	2014-08-27	Onagraceae	Onagraceae	Oenothera	Oenothera	section Calylophus	hartwegii filifolia	LOL_096	flower borer	flower borer	Terry Harrison	K. Skogen, J. Fant, M. Rhodes, E. Lewis	NA	NA	MK054545	MK055103	MK054764	MK054880	MK054375	MK055322
MP021	Momphidae	Mompha	M. pecosella.1	N. America	USA	New Mexico	Eddy	Gas Line Rd.	32.0369	-104.437	NA	2014-08-28	Onagraceae	Onagraceae	Oenothera	Oenothera	section Calylophus	hartwegii filifolia	LOL_100	flower borer	flower borer	Terry Harrison	R. Overson, T. Jogesh	NA	NA	MK054546	MK055166	MK054796	MK054893	MK054376	MK055323
MP027	Momphidae	Mompha	M. pecosella.1	N. America	USA	Texas	Culberson	Paint Horse Draw	31.3515	-104.473	NA	2014-09-03	Onagraceae	Onagraceae	Oenothera	Oenothera	section Calylophus	hartwegii filifolia	LOL_147	flower borer	flower borer	Terry Harrison	R. Overson, T. Jogesh	NA	NA	MK054551	MK055080	MK054761	MK054918	MK054380	MK055308
MP066	Momphidae	Mompha	M. pecosella.1	N. America	USA	New Mexico	Eddy	Seven Rivers Hills	32.5624	-104.426	1004	2015-07-12	Onagraceae	Onagraceae	Oenothera	Oenothera	section Calylophus	hartwegii filifolia	LOL_470	flower borer	flower borer	Terry Harrison	A. Gruver	NA	NA	MK054572	MK055045	MK054709	MK054939	MK054401	MK055225
MP210	Momphidae	Mompha	M. pecosella.1	N. America	USA	New Mexico	Eddy	Brantley lake	32.57	-104.355	3310	2015-07-13	Onagraceae	Onagraceae	Oenothera	Oenothera	section Calylophus	hartwegii filifolia	BJC_02	flower borer	flower borer	Terry Harrison	D. Bruzzese, B. Cooper	NA	NA	MK054597	MK055106	MK054824	MK054962	MK054426	MK055242
MP228	Momphidae	Mompha	M. pecosella.1	N. America	USA	New Mexico	Eddy	Yeso hills	32.0436	-104.467	1172	2015-07-13	Onagraceae	Onagraceae	Oenothera	Oenothera	section Calylophus	hartwegii filifolia	LOL_107	flower borer	flower borer	Terry Harrison	D. Bruzzese, B. Cooper	NA	NA	MK054600	MK055116	MK054770	MK054965	MK054429	MK055222
MP465	Momphidae	Mompha	M. pecosella.1	N. America	USA	New Mexico	Eddy	Rte 62	32.0122	-104.491	NA	2016-04-02	Onagraceae	Onagraceae	Oenothera	Oenothera	section Calylophus	hartwegii filifolia	LOL_606	flower borer	flower borer	Terry Harrison	A. Gruver, E. Lewis	NA	NA	MK054652	MK055141	MK054755	MK054998	MK054479	MK055274
MP476	Momphidae	Mompha	M. pecosella.1	N. America	USA	Texas	Culberson	Rte 380	33.396	-104.369	NA	2016-04-03	Onagraceae	Onagraceae	Oenothera	Oenothera	section Calylophus	hartwegii filifolia	LOL_607	flower borer	flower borer	Terry Harrison	A. Gruver, E. Lewis	NA	NA	MK054653	MK055147	MK054722	MK054999	MK054480	MK055272
TH91	Momphidae	Mompha	M. pecosella.1	N. America	USA	Texas	Culberson	Paint Horse Draw	31.3515	-104.473	NA	2014-09-03	Onagraceae	Onagraceae	Oenothera	Oenothera	section Calylophus	hartwegii filifolia	LOL_147	flower borer	flower borer	Terry Harrison	NA	T. Harrison Collection, Charleston IL	NA	MK054500	MK055017	MK054677	MK054852	MK054321	MK055187
MP275	Momphidae	Mompha	M. pecosella.1	N. America	USA	Texas	Maverick	277 rest stop	29.1109	-100.649	960	2015-07-16	Onagraceae	Onagraceae	Oenothera	Oenothera	section Calylophus	hartwegii hartwegii	BJC_09	flower borer	flower borer	Terry Harrison	D. Bruzzese, B. Cooper	NA	NA	MK054613	MK055148	MK054784	MK054877	MK054441	MK055245
MP318	Momphidae	Mompha	M. pecosella.1	N. America	USA	Texas	Brewster	385	30.374	-103.023	4241	2015-07-17	Onagraceae	Onagraceae	Oenothera	Oenothera	section Calylophus	hartwegii hartwegii	BJC_24	flower borer	flower borer	Terry Harrison	D. Bruzzese, B. Cooper	NA	NA	MK054622	MK055165	MK054833	MK054973	MK054449	MK055211
MP018	Momphidae	Mompha	M. pecosella.1	N. America	USA	Texas	Reeves	Horseshoe Draw	31.6677	-103.74	NA	2014-08-26	Onagraceae	Onagraceae	Oenothera	Oenothera	section Calylophus	hartwegii pubescens	LOL_098	flower borer	flower borer	Terry Harrison	K. Skogen, J. Fant, M. Rhodes, E. Lewis	NA	NA	MK054543	MK055095	MK054795	MK054885	MK054373	MK055310
MP023A	Momphidae	Mompha	M. pecosella.1	N. America	USA	New Mexico	DeBaca	Taiban	34.3531	-104.001	NA	2014-09-01	Onagraceae	Onagraceae	Oenothera	Oenothera	section Calylophus	hartwegii pubescens	LOL_119	flower borer	flower borer	Terry Harrison	M Rhodes, E Lewis, K Skogen, J Fant	NA	NA	MK054548	MK055044	MK054708	MK054872	MK054352	MK055198
MP028	Momphidae	Mompha	M. pecosella.1	N. America	USA	New Mexico	Chaves	Hwy 82 Mile Marker 55	32.8975	-105.238	NA	2014-09-04	Onagraceae	Onagraceae	Oenothera	Oenothera	section Calylophus	hartwegii pubescens	LOL_714	flower borer	flower borer	Terry Harrison	R. Overson, T. Jogesh	NA	NA	MK054552	MK055088	MK054743	MK054919	MK054381	MK055307
MP030	Momphidae	Mompha	M. pecosella.1	N. America	USA	Texas	Culberson	Sierra Diablo	31.1591	-104.835	NA	2014-09-09	Onagraceae	Onagraceae	Oenothera	Oenothera	section Calylophus	hartwegii pubescens	LOL_151	flower borer	flower borer	Terry Harrison	R. Overson, T. Jogesh	NA	NA	MK054554	MK055163	MK054798	MK054921	MK054383	MK055217
MP075	Momphidae	Mompha	M. pecosella.1	N. America	USA	Texas	Post	Brazos River	33.0001	-101.411	772	2015-07-15	Onagraceae	Onagraceae	Oenothera	Oenothera	section Calylophus	hartwegii pubescens	LOL_487	flower borer	flower borer	Terry Harrison	A. Gruver	NA	NA	MK054576	MK055109	MK054760	MK054943	MK054405	MK055289
MP110	Momphidae	Mompha	M. pecosella.1	N. America	USA	Texas	Post	Brazos River	33.0001	-101.411	772	2015-07-15	Onagraceae	Onagraceae	Oenothera	Oenothera	section Calylophus	hartwegii pubescens	LOL_487	flower borer	flower borer	Terry Harrison	A. Gruver	NA	NA	MK054581	MK055071	MK054815	MK054948	MK054410	MK055285
MP119	Momphidae	Mompha	M. pecosella.1	N. America	USA	Texas	Pecos	South of Stockton	30.7454	-102.909	1059	2015-07-17	Onagraceae	Onagraceae	Oenothera	Oenothera	section Calylophus	hartwegii pubescens	LOL_491	flower borer	flower borer	Terry Harrison	A. Gruver	NA	NA	MK054583	MK055092	MK054817	MK054950	MK054412	MK055284
MP233	Momphidae	Mompha	M. pecosella.1	N. America	USA	Texas	Culbserson	Guadalupe national park entrance	31.9046	-104.785	1173	2015-07-13	Onagraceae	Onagraceae	Oenothera	Oenothera	section Calylophus	hartwegii pubescens	NA	flower borer	flower borer	Terry Harrison	D. Bruzzese, B. Cooper	NA	NA	MK054601	MK055115	MK054827	MK054966	MK054430	MK055250
MP245	Momphidae	Mompha	M. pecosella.1	N. America	USA	New Mexico	Lea	Cogg llc	32.5224	-103.581	3813	2015-07-14	Onagraceae	Onagraceae	Oenothera	Oenothera	section Calylophus	hartwegii pubescens	BJC_04	flower borer	flower borer	Terry Harrison	D. Bruzzese, B. Cooper	NA	NA	MK054604	MK055129	MK054779	MK054890	MK054433	MK055270
MP285	Momphidae	Mompha	M. pecosella.1	N. America	USA	Texas	Valverde	90-163 jct	29.6867	-101.172	1618	2015-07-17	Onagraceae	Onagraceae	Oenothera	Oenothera	section Calylophus	hartwegii pubescens	BJC_10	flower borer	flower borer	Terry Harrison	D. Bruzzese, B. Cooper	NA	NA	MK054615	MK055133	MK054785	MK054886	MK054443	MK055221
MP288	Momphidae	Mompha	M. pecosella.1	N. America	USA	Texas	Valverde	163 powerstation	29.7461	-101.139	1780	2015-07-17	Onagraceae	Onagraceae	Oenothera	Oenothera	section Calylophus	hartwegii pubescens	BJC_11	flower borer	flower borer	Terry Harrison	D. Bruzzese, B. Cooper	NA	NA	MK054616	MK055128	MK054786	MK054969	MK054444	MK055251
MP290_2	Momphidae	Mompha	M. pecosella.1	N. America	USA	Texas	Crockett	163 north of Juno	30.3326	-101.103	2169	2015-07-17	Onagraceae	Onagraceae	Oenothera	Oenothera	section Calylophus	hartwegii pubescens	NA	flower borer	flower borer	Terry Harrison	D. Bruzzese, B. Cooper	NA	NA	MK054618	MK055132	MK054787	MK054971	MK054446	MK055248
MP340	Momphidae	Mompha	M. pecosella.1	N. America	USA	Arizona	Cochise	Cochise stronghold	32.032	-109.992	4526	2015-07-28	Onagraceae	Onagraceae	Oenothera	Oenothera	section Calylophus	hartwegii pubescens	BJC_27	flower borer	flower borer	Terry Harrison	D. Bruzzese, B. Cooper	NA	NA	MK054624	MK055126	MK054788	MK054975	MK054451	MK055262
MP356	Momphidae	Mompha	M. pecosella.1	N. America	USA	Arizona	Santa Cruz	Elgin winery	31.6204	-110.544	4921	2015-07-23	Onagraceae	Onagraceae	Oenothera	Oenothera	section Calylophus	hartwegii pubescens	BJC_30	flower borer	flower borer	Terry Harrison	D. Bruzzese, B. Cooper	NA	NA	MK054626	MK055154	MK054715	MK054977	MK054453	MK055246
MP359	Momphidae	Mompha	M. pecosella.1	N. America	USA	Arizona	Santa Cruz	Elgin	31.6562	-110.524	4708	2015-07-23	Onagraceae	Onagraceae	Oenothera	Oenothera	section Calylophus	hartwegii pubescens	BJC_29	flower borer	flower borer	Terry Harrison	D. Bruzzese, B. Cooper	NA	NA	MK054627	MK055114	MK054738	MK054900	MK054454	MK055265
MP389	Momphidae	Mompha	M. pecosella.1	N. America	USA	New Mexico	de baca	252 powerline	34.4941	-104.007	4508	2015-07-31	Onagraceae	Onagraceae	Oenothera	Oenothera	section Calylophus	hartwegii pubescens	BJC_37	flower borer	flower borer	Terry Harrison	D. Bruzzese, B. Cooper	NA	NA	MK054633	MK055124	MK054734	MK054982	MK054460	MK055257
MP393	Momphidae	Mompha	M. pecosella.1	N. America	USA	Texas	oldham	Vega 385	35.3614	-102.348	3743	2015-08-01	Onagraceae	Onagraceae	Oenothera	Oenothera	section Calylophus	hartwegii pubescens	NA	flower borer	flower borer	Terry Harrison	D. Bruzzese, B. Cooper	NA	NA	MK054634	MK055152	MK054733	MK054983	MK054461	MK055206
MP410	Momphidae	Mompha	M. pecosella.1	N. America	USA	Oklahoma	beaver	Beaver	36.7469	-100.778	2673	2015-08-02	Onagraceae	Onagraceae	Oenothera	Oenothera	section Calylophus	hartwegii pubescens	BJC_47	flower borer	flower borer	Terry Harrison	D. Bruzzese, B. Cooper	NA	NA	MK054638	MK055123	MK054731	MK054986	MK054465	MK055205
MP425	Momphidae	Mompha	M. pecosella.1	N. America	USA	New Mexico	union	Clayton lake	36.5354	-103.275	5130	2015-08-04	Onagraceae	Onagraceae	Oenothera	Oenothera	section Calylophus	hartwegii pubescens	BJC_57	flower borer	flower borer	Terry Harrison	D. Bruzzese, B. Cooper	NA	NA	MK054642	MK055121	MK054729	MK054989	MK054469	MK055268
MP436	Momphidae	Mompha	M. pecosella.1	N. America	USA	New Mexico	union	Clayton 370	36.693	-103.307	5259	2015-08-04	Onagraceae	Onagraceae	Oenothera	Oenothera	section Calylophus	hartwegii pubescens	NA	flower borer	flower borer	Terry Harrison	D. Bruzzese, B. Cooper	NA	NA	MK054646	MK055120	MK054751	MK054992	MK054473	MK055273
MP015	Momphidae	Mompha	M. pecosella.1	N. America	USA	New Mexico	Torrance	Double Hump Road Torrance	34.4498	-104.479	NA	2014-08-20	Onagraceae	Onagraceae	Oenothera	Oenothera	section Calylophus	lavandulifolia	LOL_720	flower borer	flower borer	Terry Harrison	R. Overson	NA	NA	MK054541	MK055083	MK054763	MK054915	MK054371	MK055319
MP148_2	Momphidae	Mompha	M. pecosella.1	N. America	USA	Texas	Brewster	10 miles south of Alpine	30.2209	-103.568	1574	2015-07-23	Onagraceae	Onagraceae	Oenothera	Oenothera	section Calylophus	lavandulifolia	NA	flower borer	flower borer	Terry Harrison	A. Gruver	NA	NA	MK054586	MK055098	MK054818	MK054952	MK054415	MK055229
MP153	Momphidae	Mompha	M. pecosella.1	N. America	USA	Texas	Brewster	10 miles south of Alpine	30.2209	-103.568	1574	2015-07-23	Onagraceae	Onagraceae	Oenothera	Oenothera	section Calylophus	lavandulifolia	NA	flower borer	flower borer	Terry Harrison	A. Gruver	NA	NA	MK054587	MK055086	MK054819	MK054953	MK054416	MK055282
MP157	Momphidae	Mompha	M. pecosella.1	N. America	USA	Texas	Brewster	10 miles south of Alpine	30.2209	-103.568	1574	2015-07-23	Onagraceae	Onagraceae	Oenothera	Oenothera	section Calylophus	lavandulifolia	NA	flower borer	flower borer	Terry Harrison	A. Gruver	NA	NA	MK054588	MK055069	MK054748	MK054954	MK054417	MK055281
MP237	Momphidae	Mompha	M. pecosella.1	N. America	USA	Texas	Culberson	Butterfield trail	31.8936	-104.817	5680	2015-07-14	Onagraceae	Onagraceae	Oenothera	Oenothera	section Calylophus	lavandulifolia	BJC_03	flower borer	flower borer	Terry Harrison	D. Bruzzese, B. Cooper	NA	NA	MK054603	MK055149	MK054778	MK054882	MK054432	MK055271
MP322	Momphidae	Mompha	M. pecosella.1	N. America	USA	Texas	Brewster	385	30.374	-103.023	4241	2015-07-17	Onagraceae	Onagraceae	Oenothera	Oenothera	section Calylophus	lavandulifolia	BJC_23	flower borer	flower borer	Terry Harrison	D. Bruzzese, B. Cooper	NA	NA	MK054623	MK055062	MK054837	MK054974	MK054450	MK055325
MP481	Momphidae	Mompha	M. pecosella.1	N. America	USA	Colorado	OteroÂ¾	Davids Canyon	37.759	-103.603	NA	2016-06-19	Onagraceae	Onagraceae	Oenothera	Oenothera	section Calylophus	lavandulifolia	LOL_722	flower borer	flower borer	Terry Harrison	A. Gruver, E. Lewis, T. Jogesh	NA	NA	MK054654	MK055054	MK054727	MK054892	MK054356	MK055210
TH130	Momphidae	Mompha	M. pecosella.1	N. America	USA	Texas	Brewster	10 miles south of Alpine	30.2209	-103.568	1574	2015-07-23	Onagraceae	Onagraceae	Oenothera	Oenothera	section Calylophus	lavandulifolia	NA	flower borer	flower borer	Terry Harrison	NA	T. Harrison Collection, Charleston IL	NA	MK054514	MK055031	MK054691	MK054862	MK054335	MK055194
MP430	Momphidae	Mompha	M. pecosella.1	N. America	USA	New Mexico	union	Clayton 370	36.6678	-103.307	5259	2015-08-04	Onagraceae	Onagraceae	Oenothera	Oenothera	section Calylophus	serrulata	BJC_58	flower borer	flower borer	Terry Harrison	D. Bruzzese, B. Cooper	NA	NA	MK054644	MK055136	MK054745	MK054991	MK054471	MK055256
MP025	Momphidae	Mompha	M. pecosella.1	N. America	USA	New Mexico	Eddy	Box Canyon	32.4564	-104.764	NA	2014-09-03	Onagraceae	Onagraceae	Oenothera	Oenothera	section Calylophus	tubicula tubicula	LOL_144	flower borer	flower borer	Terry Harrison	R. Overson, T. Jogesh	NA	NA	MK054549	MK055164	MK054726	MK054894	MK054378	MK055234
MP035	Momphidae	Mompha	M. pecosella.1	N. America	USA	Texas	Brewster	Stovell Ranch HWY385	29.7877	-103.18	887	2015-03-30	Onagraceae	Onagraceae	Oenothera	Oenothera	section Calylophus	tubicula tubicula	LOL_281	flower borer	flower borer	Terry Harrison	B. Cooper	NA	NA	MK054557	MK055057	MK054766	MK054924	MK054386	MK055303
MP091	Momphidae	Mompha	M. pecosella.1	N. America	USA	New Mexico	Eddy	Black River Village Road	32.2354	-104.218	978	2015-07-05	Onagraceae	Onagraceae	Oenothera	Oenothera	section Calylophus	tubicula tubicula	LOL_166	flower borer	flower borer	Terry Harrison	R. Overson	NA	NA	MK054578	MK055157	MK054813	MK054945	MK054407	MK055209
MP099	Momphidae	Mompha	M. pecosella.1	N. America	USA	Texas	Culberson	Pine Springs	31.8938	-104.818	1673	2015-07-08	Onagraceae	Onagraceae	Oenothera	Oenothera	section Calylophus	tubicula tubicula	LOL_453	flower borer	flower borer	Terry Harrison	R. Overson	NA	NA	MK054580	MK055072	MK054759	MK054947	MK054409	MK055286
MP134	Momphidae	Mompha	M. pecosella.1	N. America	USA	Texas	Brewster	Nine Point Mesa	29.7273	-103.566	1170	2015-07-21	Onagraceae	Onagraceae	Oenothera	Oenothera	section Calylophus	tubicula tubicula	LOL_509	flower borer	flower borer	Terry Harrison	A. Gruver	NA	NA	MK054585	MK055070	MK054768	MK054951	MK054414	MK055283
MP223	Momphidae	Mompha	M. pecosella.1	N. America	USA	New Mexico	Eddy	Brantley lake blm	32.5658	-104.351	3329	2015-07-13	Onagraceae	Onagraceae	Oenothera	Oenothera	section Calylophus	tubicula tubicula	BJC_01	flower borer	flower borer	Terry Harrison	D. Bruzzese, B. Cooper	NA	NA	MK054598	MK055130	MK054825	MK054963	MK054427	MK055241
MP234	Momphidae	Mompha	M. pecosella.1	N. America	USA	Texas	Culberson	Butterfield trail	31.8936	-104.817	5680	2015-07-14	Onagraceae	Onagraceae	Oenothera	Oenothera	section Calylophus	tubicula tubicula	NA	flower borer	flower borer	Terry Harrison	D. Bruzzese, B. Cooper	NA	NA	MK054602	MK055046	MK054828	MK054967	MK054431	MK055232
MP299	Momphidae	Mompha	M. pecosella.1	N. America	USA	Texas	Brewster	118 roadside	29.7169	-103.57	3832	2015-07-18	Onagraceae	Onagraceae	Oenothera	Oenothera	section Calylophus	tubicula tubicula	BJC_12	flower borer	flower borer	Terry Harrison	D. Bruzzese, B. Cooper	NA	NA	MK054619	MK055171	MK054710	MK054873	MK054353	MK055199
TH78	Momphidae	Mompha	M. pecosella.1	N. America	USA	New Mexico	Eddy	Box Canyon	32.4564	-104.764	NA	2014-09-03	Onagraceae	Onagraceae	Oenothera	Oenothera	section Calylophus	tubicula tubicula	LOL_144	flower borer	flower borer	Terry Harrison	NA	T. Harrison Collection, Charleston IL	NA	MK054498	MK055015	MK054675	MK054850	MK054319	MK055185
MP001	Momphidae	Mompha	M. pecosella.2	N. America	USA	Colorado	Las Animas	DCWpipe	37.2944	-104.307	1728	2014-05-13	Onagraceae	Onagraceae	Oenothera	Oenothera	O. lavandulifolia; O. pallida	lavandulifolia	NA	flower borer	flower borer	Terry Harrison	E. Hilpman, K. Skogen	NA	NA	MK054530	MK055097	MK054757	MK054896	MK054360	MK055312
MP003	Momphidae	Mompha	M. pecosella.2	N. America	USA	Colorado	Otero	DC	37.7566	-103.591	NA	2014-05-14	Onagraceae	Onagraceae	Oenothera	Oenothera	O. lavandulifolia; O. pallida	lavandulifolia	LOL_722	flower borer	flower borer	Terry Harrison	R. Overson	NA	NA	MK054532	MK055104	MK054790	MK054906	MK054362	MK055313
MP005	Momphidae	Mompha	M. pecosella.2	N. America	USA	Colorado	San Miguel	Slickrock	38.0275	-108.901	1801	2014-05-17	Onagraceae	Onagraceae	Oenothera	Oenothera	O. lavandulifolia; O. pallida	lavandulifolia	LOL_035	flower borer	flower borer	Terry Harrison	R. Overson	NA	NA	MK054533	MK055042	MK054791	MK054907	MK054363	MK055226
MP006	Momphidae	Mompha	M. pecosella.2	N. America	USA	Utah	Emery	Tanseeps	39.0262	-110.695	NA	2014-05-23	Onagraceae	Onagraceae	Oenothera	Oenothera	O. lavandulifolia; O. pallida	lavandulifolia	LOL_041	flower borer	flower borer	Terry Harrison	R. Overson	NA	NA	MK054534	MK055043	MK054792	MK054908	MK054364	MK055238
MP013	Momphidae	Mompha	M. pecosella.2	N. America	USA	Colorado	San Miguel	Slickrock	38.0275	-108.901	1801	2014-08-16	Onagraceae	Onagraceae	Oenothera	Oenothera	O. lavandulifolia; O. pallida	lavandulifolia	LOL_035	flower borer	flower borer	Terry Harrison	R. Overson	NA	NA	MK054540	MK055160	MK054794	MK054914	MK054370	MK055235
MP362	Momphidae	Mompha	M. pecosella.2	N. America	USA	Arizona	Iron	Cedar city	37.6356	-113.287	5867	2015-07-24	Onagraceae	Onagraceae	Oenothera	Oenothera	O. lavandulifolia; O. pallida	lavandulifolia	BJC_32	flower borer	flower borer	Terry Harrison	D. Bruzzese, B. Cooper	NA	NA	MK054628	MK055143	MK054754	MK054978	MK054455	MK055254
TH13	Momphidae	Mompha	M. pecosella.2	N. America	USA	Colorado	Otero	Slickrock	37.7566	-103.591	NA	2014-05-15	Onagraceae	Onagraceae	Oenothera	Oenothera	O. lavandulifolia; O. pallida	lavandulifolia	LOL_035	flower borer	flower borer	Terry Harrison	NA	T. Harrison Collection, Charleston IL	NA	MK054485	MK055004	MK054662	MK054840	MK054306	MK055177
TH3	Momphidae	Mompha	M. pecosella.2	N. America	USA	Colorado	Otero	DC	37.7566	-103.591	NA	2014-05-14	Onagraceae	Onagraceae	Oenothera	Oenothera	O. lavandulifolia; O. pallida	lavandulifolia	LOL_722	flower borer	flower borer	Terry Harrison	NA	T. Harrison Collection, Charleston IL	NA	MK054484	MK055003	MK054661	MK054839	MK054305	MK055176
MP012	Momphidae	Mompha	M. pecosella.2	N. America	USA	Utah	Beaver	HWY15	38.1548	-112.611	NA	2014-08-13	Onagraceae	Onagraceae	Oenothera	Oenothera	O. lavandulifolia; O. pallida	pallida	LOL_086	flower borer	flower borer	Terry Harrison	T. Jogesh	NA	NA	MK054539	MK055084	MK054749	MK054913	MK054369	MK055318
MP032	Momphidae	Mompha	M. pecosella.3	N. America	USA	Arizona	Cochise	Pinery Canyon Rd.	31.9394	-109.289	NA	2014-09-13	Onagraceae	Onagraceae	Oenothera	Oenothera	O. toumeyi	toumeyi	LOL_134	flower borer	flower borer	Terry Harrison	R. Overson, T. Jogesh	NA	NA	MK054555	MK055110	MK054799	MK054922	MK054384	MK055305
MP033	Momphidae	Mompha	M. pecosella.3	N. America	USA	Arizona	Cochise	Carr Canyon Rd.	31.4318	-110.282	NA	2014-09-15	Onagraceae	Onagraceae	Oenothera	Oenothera	O. toumeyi	toumeyi	LOL_161	flower borer	flower borer	Terry Harrison	R. Overson, T. Jogesh	NA	NA	MK054556	MK055079	MK054800	MK054923	MK054385	MK055304
MP186	Momphidae	Mompha	M. pecosella.3	N. America	USA	Arizona	Cochise	Pinery Canyon Rd.	31.9394	-109.289	NA	2015-07-28	Onagraceae	Onagraceae	Oenothera	Oenothera	O. toumeyi	toumeyi	LOL_134	flower borer	flower borer	Terry Harrison	A. Gruver	NA	NA	MK054593	MK055090	MK054776	MK054959	MK054422	MK055277
MP193	Momphidae	Mompha	M. pecosella.3	N. America	USA	Arizona	Cochise	Carr Canyon Rd.	31.4318	-110.282	NA	2015-08-05	Onagraceae	Onagraceae	Oenothera	Oenothera	O. toumeyi	toumeyi	LOL_161	flower borer	flower borer	Terry Harrison	A. Gruver	NA	NA	MK054594	MK055063	MK054835	MK054960	MK054423	MK055324
MP196	Momphidae	Mompha	M. pecosella.3	N. America	USA	Arizona	Cochise	Carr Canyon Rd.	31.4318	-110.282	NA	2015-08-05	Onagraceae	Onagraceae	Oenothera	Oenothera	O. toumeyi	toumeyi	LOL_161	flower borer	flower borer	Terry Harrison	A. Gruver	NA	NA	MK054595	MK055068	MK054823	MK054961	MK054424	MK055276
MP198	Momphidae	Mompha	M. pecosella.3	N. America	USA	Arizona	Cochise	Carr Canyon Rd.	31.4318	-110.282	NA	2015-08-05	Onagraceae	Onagraceae	Oenothera	Oenothera	O. toumeyi	toumeyi	LOL_161	flower borer	flower borer	Terry Harrison	A. Gruver	NA	NA	MK054596	MK055067	MK054777	MK054901	MK054425	MK055223
TH99	Momphidae	Mompha	M. pecosella.3	N. America	USA	Arizona	Cochise	Carr Canyon Rd.	31.4318	-110.282	NA	2014-09-15	Onagraceae	Onagraceae	Oenothera	Oenothera	O. toumeyi	toumeyi	LOL_161	flower borer	flower borer	Terry Harrison	NA	T. Harrison Collection, Charleston IL	NA	MK054502	MK055019	MK054679	MK054854	MK054323	MK055188
CGUKD681	Momphidae	Mompha	M. propinquella	Europe	United Kingdom	England	NA	NA	50.396	-4.051	NA	2008-08-04	Onagraceae	NA	Epilobium	NA	E. spp.	NA	NA	leaf miner	leaf miner	Jean-Francois Landry	NA	Natural History Museum, London	CGUKD681-09	NA	NA	NA	NA	NA	NA
FBLMU121	Momphidae	Mompha	M. propinquella	Europe	Germany	Bavaria	Niederbayern	Drachselsried, Haberbuehl	49.084	13.051	NA	2008-07-15	Onagraceae	NA	Epilobium	NA	E. spp.	NA	NA	leaf miner	leaf miner	Andreas Segerer	Dr. Theo Gruenewald	Research Collection of Theo Gruenewald	FBLMU121-09	NA	NA	NA	NA	NA	NA
FBLMU122	Momphidae	Mompha	M. propinquella	Europe	Germany	Bavaria	Niederbayern	Landshut-West	48.529	12.116	NA	2002-07-16	Onagraceae	NA	Epilobium	NA	E. spp.	NA	NA	leaf miner	leaf miner	Andreas Segerer	Dr. Theo Gruenewald	Research Collection of Theo Gruenewald	FBLMU122-09	NA	NA	NA	NA	NA	NA
LEFIB777	Momphidae	Mompha	M. propinquella	Europe	Finland	South Karelia	Savonia australis	Imatra	61.108	28.799	NA	NA	Onagraceae	NA	Epilobium	NA	E. spp.	NA	NA	leaf miner	leaf miner	Marko Mutanen	Marko Mutanen, Panu Vaelimaeki	University of Oulu	LEFIB777-10	NA	NA	NA	NA	NA	NA
LEFIB778	Momphidae	Mompha	M. propinquella	Europe	Finland	South Karelia	Savonia australis	Imatra	61.108	28.799	NA	NA	Onagraceae	NA	Epilobium	NA	E. spp.	NA	NA	leaf miner	leaf miner	Marko Mutanen	Marko Mutanen, Panu Vaelimaeki	University of Oulu	LEFIB778-10	NA	NA	NA	NA	NA	NA
LEFIB779	Momphidae	Mompha	M. propinquella	Europe	Finland	South Karelia	Savonia australis	Imatra	61.108	28.799	NA	NA	Onagraceae	NA	Epilobium	NA	E. spp.	NA	NA	leaf miner	leaf miner	Marko Mutanen	Marko Mutanen, Panu Vaelimaeki	University of Oulu	LEFIB779-10	NA	NA	NA	NA	NA	NA
LEFIJ1240	Momphidae	Mompha	M. propinquella	Europe	Finland	NA	Regio aboensis	Salo	60.342	23.112	NA	2011-07-24	Onagraceae	NA	Epilobium	NA	E. spp.	NA	NA	leaf miner	leaf miner	Marko Mutanen	Tomi Mutanen	University of Oulu	LEFIJ1240-11	NA	NA	NA	NA	NA	NA
PHLAH058	Momphidae	Mompha	M. propinquella	Europe	Austria	Carinthia	NA	Witternitz, Rueckhaltebecken 4	46.642	14.354	NA	2008-07-29	Onagraceae	NA	Epilobium	NA	E. spp.	NA	NA	leaf miner	leaf miner	Christian Wieser	Wieser, Ch.	Landesmuseum Kaernten	PHLAH058-12	NA	NA	NA	NA	NA	NA
CGUKC753	Momphidae	Mompha	M. raschkiella	Europe	United Kingdom	England	Surrey	NA	51.36	-0.09	NA	2007-06-01	Onagraceae	NA	Chamerion	NA	C. angustifolium	NA	NA	leaf miner	leaf miner	Jean-Francois Landry	GAC 0181	Natural History Museum, London	CGUKC753-09	NA	NA	NA	NA	NA	NA
CGUKC881	Momphidae	Mompha	M. raschkiella	Europe	United Kingdom	England	Trafford	NA	53.44	-2.39	NA	2007-03-05	Onagraceae	NA	Chamerion	NA	C. angustifolium	NA	NA	leaf miner	leaf miner	Jean-Francois Landry	SMP 83	Natural History Museum, London	CGUKC881-09	NA	NA	NA	NA	NA	NA
FBLMX021	Momphidae	Mompha	M. raschkiella	Europe	Germany	Bavaria	Oberbayern	Garmisch-Partenkirchen, Friedergries	47.4909	10.9544	NA	2010-04-29	Onagraceae	NA	Chamerion	NA	C. angustifolium	NA	NA	leaf miner	leaf miner	Andreas Segerer	Peter Lichtmannecker	Research Collection of Peter Lichtmannecker	FBLMX021-11	NA	NA	NA	NA	NA	NA
FBLMZ753	Momphidae	Mompha	M. raschkiella	Europe	Germany	Bavaria	Niederbayern	Wiesenfelden, Hoehenberg	49.0454	12.5001	NA	2011-06-27	Onagraceae	NA	Chamerion	NA	C. angustifolium	NA	NA	leaf miner	leaf miner	Andreas Segerer	Dr. Andreas H. Segerer	SNSB, Zoologische Staatssammlung Muenchen	FBLMZ753-12	NA	NA	NA	NA	NA	NA
LEATA446	Momphidae	Mompha	M. raschkiella	Europe	Austria	Vorarlberg	NA	Flexenpass NW	47.163	10.162	NA	2013-07-13	Onagraceae	NA	Chamerion	NA	C. angustifolium	NA	NA	leaf miner	leaf miner	Peter Huemer	Huemer P.	inatura, Dornbirn	LEATA446-13	NA	NA	NA	NA	NA	NA
LEFIB149	Momphidae	Mompha	M. raschkiella	Europe	Finland	Northern Ostrobothnia	Ostrobottnia borealis pars australis	NA	65.071	25.725	NA	2006-05-29	Onagraceae	NA	Chamerion	NA	C. angustifolium	NA	NA	leaf miner	leaf miner	Marko Mutanen	Marko Mutanen	University of Oulu	LEFIB149-10	NA	NA	NA	NA	NA	NA
LEFIB741	Momphidae	Mompha	M. raschkiella	Europe	Finland	South Karelia	Savonia australis	Imatra	61.108	28.799	NA	NA	Onagraceae	NA	Chamerion	NA	C. angustifolium	NA	NA	leaf miner	leaf miner	Marko Mutanen	Marko Mutanen, Panu Vaelimaeki	University of Oulu	LEFIB741-10	NA	NA	NA	NA	NA	NA
LEFIG005	Momphidae	Mompha	M. raschkiella	Europe	Finland	NA	Regio Aboensis	Dragsfjaerd	60.011	22.498	NA	NA	Onagraceae	NA	Chamerion	NA	C. angustifolium	NA	NA	leaf miner	leaf miner	Marko Mutanen	Marko Mutanen, Panu Vaelimaeki	University of Oulu	LEFIG005-10	NA	NA	NA	NA	NA	NA
MP029	Momphidae	Mompha	M. rufocristatella	N. America	USA	Texas	Crane	Monahan Sands	31.4822	-102.675	NA	2014-09-04	Onagraceae	Onagraceae	Oenothera	Oenothera	section Calylophus; Gaura	capillifolia berlandieri	LOL_148	stem galler	stem galler	Terry Harrison	K. Skogen, J. Fant, E. Lewis, E. Hilpman	NA	NA	MK054553	MK055058	MK054765	MK054920	MK054382	MK055306
TH77	Momphidae	Mompha	M. rufocristatella	N. America	USA	New Mexico	DeBaca	Taiban	34.3531	-104.001	NA	2014-09-01	Onagraceae	Onagraceae	Oenothera	Oenothera	section Calylophus; Gaura	cinerea cinerea	LOL_120	stem galler	stem galler	Terry Harrison	NA	T. Harrison Collection, Charleston IL	NA	MK054497	MK055014	MK054674	NA	MK054318	MK055184
TH48	Momphidae	Mompha	M. rufocristatella	N. America	USA	Illinois	NA	12-Mile Prairie, Farina	38.834	-88.772	NA	2014-09-04	Onagraceae	Onagraceae	Oenothera; Gaura	Oenothera	section Calylophus; Gaura	filiformis	NA	stem galler	stem galler	Terry Harrison	NA	T. Harrison Collection, Charleston IL	NA	MK054495	MK055012	MK054672	MK054848	MK054316	MK055182
MP026	Momphidae	Mompha	M. rufocristatella	N. America	USA	Texas	Culberson	Paint Horse Draw	31.3515	-104.473	NA	2014-09-03	Onagraceae	Onagraceae	Oenothera	Oenothera	section Calylophus; Gaura	suffrutescens	LOL_146	stem galler	stem galler	Terry Harrison	R. Overson, T. Jogesh	NA	NA	MK054550	MK055081	MK054773	MK054917	MK054379	MK055309
CNFND473	Momphidae	Mompha	M. sexstrigella	N. America	Canada	Quebec	Forillon National Park	trail off of park compound (i.e. operation centre)	48.857	-64.376	NA	2013-06-21	Onagraceae	NA	Chamerion	NA	C. angustifolium	NA	NA	leaf miner	leaf miner	Angela Telfer	F.Tremblay	Biodiversity Institute of Ontario	CNFND473-14	NA	NA	NA	NA	NA	NA
CNFNE1741	Momphidae	Mompha	M. sexstrigella	N. America	Canada	Quebec	Forillon National Park	trail off of park compound (i.e. operation centre)	48.857	-64.376	NA	2013-07-05	Onagraceae	NA	Chamerion	NA	C. angustifolium	NA	NA	leaf miner	leaf miner	Angela Telfer	F.Tremblay	Biodiversity Institute of Ontario	CNFNE1741-14	NA	NA	NA	NA	NA	NA
CNFNF901	Momphidae	Mompha	M. sexstrigella	N. America	Canada	Quebec	Forillon National Park	trail off of park compound (i.e. operation centre)	48.857	-64.376	NA	2013-07-22	Onagraceae	NA	Chamerion	NA	C. angustifolium	NA	NA	leaf miner	leaf miner	Angela Telfer	F.Tremblay	Biodiversity Institute of Ontario	CNFNF901-14	NA	NA	NA	NA	NA	NA
CNFNF906	Momphidae	Mompha	M. sexstrigella	N. America	Canada	Quebec	Forillon National Park	trail off of park compound (i.e. operation centre)	48.857	-64.376	NA	2013-07-22	Onagraceae	NA	Chamerion	NA	C. angustifolium	NA	NA	leaf miner	leaf miner	Angela Telfer	F.Tremblay	Biodiversity Institute of Ontario	CNFNF906-14	NA	NA	NA	NA	NA	NA
CNFNQ448	Momphidae	Mompha	M. sexstrigella	N. America	Canada	Quebec	Forillon National Park	trail off of park compound (i.e. operation centre)	48.857	-64.376	NA	2013-06-28	Onagraceae	NA	Chamerion	NA	C. angustifolium	NA	NA	leaf miner	leaf miner	Angela Telfer	F.Tremblay	Biodiversity Institute of Ontario	CNFNQ448-14	NA	NA	NA	NA	NA	NA
CNFNQ451	Momphidae	Mompha	M. sexstrigella	N. America	Canada	Quebec	Forillon National Park	trail off of park compound (i.e. operation centre)	48.857	-64.376	NA	2013-06-28	Onagraceae	NA	Chamerion	NA	C. angustifolium	NA	NA	leaf miner	leaf miner	Angela Telfer	F.Tremblay	Biodiversity Institute of Ontario	CNFNQ451-14	NA	NA	NA	NA	NA	NA
CNFNR3477	Momphidae	Mompha	M. sexstrigella	N. America	Canada	Quebec	Forillon National Park	trail off of park compound (i.e. operation centre)	48.857	-64.376	NA	2013-07-15	Onagraceae	NA	Chamerion	NA	C. angustifolium	NA	NA	leaf miner	leaf miner	Angela Telfer	F.Tremblay	Biodiversity Institute of Ontario	CNFNR3477-14	NA	NA	NA	NA	NA	NA
CNFNR3506	Momphidae	Mompha	M. sexstrigella	N. America	Canada	Quebec	Forillon National Park	trail off of park compound (i.e. operation centre)	48.857	-64.376	NA	2013-07-15	Onagraceae	NA	Chamerion	NA	C. angustifolium	NA	NA	leaf miner	leaf miner	Angela Telfer	F.Tremblay	Biodiversity Institute of Ontario	CNFNR3506-14	NA	NA	NA	NA	NA	NA
CNFNR3513	Momphidae	Mompha	M. sexstrigella	N. America	Canada	Quebec	Forillon National Park	trail off of park compound (i.e. operation centre)	48.857	-64.376	NA	2013-07-15	Onagraceae	NA	Chamerion	NA	C. angustifolium	NA	NA	leaf miner	leaf miner	Angela Telfer	F.Tremblay	Biodiversity Institute of Ontario	CNFNR3513-14	NA	NA	NA	NA	NA	NA
CNFNR3535	Momphidae	Mompha	M. sexstrigella	N. America	Canada	Quebec	Forillon National Park	trail off of park compound (i.e. operation centre)	48.857	-64.376	NA	2013-07-15	Onagraceae	NA	Chamerion	NA	C. angustifolium	NA	NA	leaf miner	leaf miner	Angela Telfer	F.Tremblay	Biodiversity Institute of Ontario	CNFNR3535-14	NA	NA	NA	NA	NA	NA
CNFNS1338	Momphidae	Mompha	M. sexstrigella	N. America	Canada	Quebec	Forillon National Park	trail off of park compound (i.e. operation centre)	48.857	-64.376	NA	2013-07-30	Onagraceae	NA	Chamerion	NA	C. angustifolium	NA	NA	leaf miner	leaf miner	Angela Telfer	F.Tremblay	Biodiversity Institute of Ontario	CNFNS1338-14	NA	NA	NA	NA	NA	NA
CNFNU1162	Momphidae	Mompha	M. sexstrigella	N. America	Canada	Quebec	Forillon National Park	trail off of park compound (i.e. operation centre)	48.857	-64.376	NA	2013-08-26	Onagraceae	NA	Chamerion	NA	C. angustifolium	NA	NA	leaf miner	leaf miner	Angela Telfer	F.Tremblay	Biodiversity Institute of Ontario	CNFNU1162-14	NA	NA	NA	NA	NA	NA
CNPKG499	Momphidae	Mompha	M. sexstrigella	N. America	Canada	Ontario	Pukaskwa National Park	near Park Office	48.601	-86.2893	NA	2013-07-15	Onagraceae	NA	Chamerion	NA	C. angustifolium	NA	NA	leaf miner	leaf miner	Angela Telfer	Cavan Harpur	Biodiversity Institute of Ontario	CNPKG499-14	NA	NA	NA	NA	NA	NA
CNRME2940	Momphidae	Mompha	M. sexstrigella	N. America	Canada	Manitoba	Riding Mountain National Park	NA	50.676	-99.898	NA	2012-07-09	Onagraceae	NA	Chamerion	NA	C. angustifolium	NA	NA	leaf miner	leaf miner	NA	Melanie, Roberta Tesar	Biodiversity Institute of Ontario	CNRME2940-12	NA	NA	NA	NA	NA	NA
CNTNF1751	Momphidae	Mompha	M. sexstrigella	N. America	Canada	Newfoundland and Labrador	Terra Nova National Park	Blue Hill Road	48.598	-53.9702	NA	2013-07-30	Onagraceae	NA	Chamerion	NA	C. angustifolium	NA	NA	leaf miner	leaf miner	Angela Telfer	Evan Perry	Biodiversity Institute of Ontario	CNTNF1751-14	NA	NA	NA	NA	NA	NA
LBCH1886	Momphidae	Mompha	M. sexstrigella	N. America	Canada	British Columbia	nr. Sicamous	A4-F200	50.821	-118.861	NA	2009-08-03	Onagraceae	NA	Chamerion	NA	C. angustifolium	NA	NA	leaf miner	leaf miner	NA	deWaard, J.R.	Royal British Columbia Museum	LBCH1886-10	NA	NA	NA	NA	NA	NA
LBCH2227	Momphidae	Mompha	M. sexstrigella	N. America	Canada	British Columbia	nr. Sicamous	A4T2	50.822	-118.862	NA	2008-07-10	Onagraceae	NA	Chamerion	NA	C. angustifolium	NA	NA	leaf miner	leaf miner	NA	deWaard, J.R.	University of British Columbia, Beaty Biodiversity Museum, Spencer Entomological Collection	LBCH2227-10	NA	NA	NA	NA	NA	NA
SSGBB2579	Momphidae	Mompha	M. sexstrigella	N. America	Canada	Newfoundland and Labrador	Gros Morne National Park	NA	49.429	-57.741	NA	2013-07-20	Onagraceae	NA	Chamerion	NA	C. angustifolium	NA	NA	leaf miner	leaf miner	Angela Telfer	BIObus 2013	Biodiversity Institute of Ontario	SSGBB2579-14	NA	NA	NA	NA	NA	NA
BBLPA674	Momphidae	Mompha	M. solomoni	N. America	Canada	Ontario	Point Pelee NP	DeLaurier Marsh and Thicket Trail	41.95	-82.517	NA	2010-06-28	Rubiaceae	NA	Cephalanthus	NA	C. occidentalis	NA	NA	shoot tip borer; leaf miner	shoot tip borer; leaf miner	Jeremy deWaard	T.F.Mitterboeck, C.Vandermeer, V.Junea, C.Sobel	Biodiversity Institute of Ontario	BBLPA674-10	NA	NA	NA	NA	NA	NA
CNPPA3994	Momphidae	Mompha	M. solomoni	N. America	Canada	Ontario	Point Pelee National Park	Cactus Field	41.939	-82.516	NA	2012-05-09	Rubiaceae	NA	Cephalanthus	NA	C. occidentalis	NA	NA	shoot tip borer; leaf miner	shoot tip borer; leaf miner	NA	Heidi Brown	Biodiversity Institute of Ontario	CNPPA3994-12	NA	NA	NA	NA	NA	NA
CNPPA4026	Momphidae	Mompha	M. solomoni	N. America	Canada	Ontario	Point Pelee National Park	Cactus Field	41.939	-82.516	NA	2012-05-09	Rubiaceae	NA	Cephalanthus	NA	C. occidentalis	NA	NA	shoot tip borer; leaf miner	shoot tip borer; leaf miner	NA	Heidi Brown	Biodiversity Institute of Ontario	CNPPA4026-12	NA	NA	NA	NA	NA	NA
TH15	Momphidae	Mompha	M. sp. bicknellii.leaf.miner.orange	N. America	USA	Iowa	NA	Guthrie County	41.7531	-94.4799	NA	2014-05-27	Cistaceae	Cistaceae	Crocanthemum	Crocanthemum	C. bicknellii	bicknellii	NA	leaf miner	leaf miner	Terry Harrison	NA	T. Harrison Collection, Charleston IL	NA	MK054486	NA	MK054663	MK054841	MK054307	NA
MP413	Momphidae	Mompha	M. sp. Calylophus.stem.gall.KS	N. America	USA	Kansas	clark	Mead 160	37.2848	-100.016	2352	2015-08-02	Onagraceae	Onagraceae	Oenothera	Oenothera	section Calylophus	capillifolia berlandieri	BJC_50	stem galler	stem galler	Terry Harrison	D. Bruzzese, B. Cooper	NA	NA	MK054639	MK055167	MK054724	MK054987	MK054466	MK055327
MP416	Momphidae	Mompha	M. sp. Calylophus.stem.gall.KS	N. America	USA	Kansas	clark	Mead 160	37.2848	-100.016	2352	2015-08-02	Onagraceae	Onagraceae	Oenothera	Oenothera	section Calylophus	capillifolia berlandieri	BJC_50	stem galler	stem galler	Terry Harrison	D. Bruzzese, B. Cooper	NA	NA	MK054640	MK055138	MK054730	MK054988	MK054467	MK055259
MP418	Momphidae	Mompha	M. sp. Calylophus.stem.gall.KS	N. America	USA	Kansas	clark	Mead 160	37.2848	-100.016	2352	2015-08-02	Onagraceae	Onagraceae	Oenothera	Oenothera	section Calylophus	capillifolia berlandieri	BJC_50	stem galler	stem galler	Terry Harrison	D. Bruzzese, B. Cooper	NA	NA	MK054641	MK055122	MK054747	MK054903	MK054468	MK055269
MP428	Momphidae	Mompha	M. sp. Calylophus.stem.gall.KS	N. America	USA	Oklahoma	cimarron	NS1	36.6724	-102.984	4748	2015-08-04	Onagraceae	Onagraceae	Oenothera	Oenothera	section Calylophus	serrulata	BJC_60	stem galler	stem galler	Terry Harrison	D. Bruzzese, B. Cooper	NA	NA	MK054643	MK055137	MK054728	MK054990	MK054470	MK055264
MP433	Momphidae	Mompha	M. sp. Calylophus.stem.gall.KS	N. America	USA	New Mexico	union	Clayton 370	36.6678	-103.307	5259	2015-08-04	Onagraceae	Onagraceae	Oenothera	Oenothera	section Calylophus	serrulata	BJC_58	stem galler	stem galler	Terry Harrison	D. Bruzzese, B. Cooper	NA	NA	MK054645	MK055170	MK054723	MK054904	MK054472	MK055258
ABLOM001	Momphidae	Mompha	M. sp. Camissonia.flower.borer.CA.1	N. America	USA	California	Ventura County	NA	34.2679	-119.278	NA	2007-05-17	Onagraceae	NA	Camissonia	NA	C. cheiranthifolia	NA	NA	flower borer	flower borer	Virginia J. Emery	Chris Eckert	Queen's University	ABLOM001-07	NA	NA	NA	NA	NA	NA
ABLOM006	Momphidae	Mompha	M. sp. Camissonia.flower.borer.CA.1	N. America	USA	California	Ventura County	NA	34.2679	-119.278	NA	2007-05-17	Onagraceae	NA	Camissonia	NA	C. cheiranthifolia	NA	NA	flower borer	flower borer	Virginia J. Emery	Chris Eckert	Queen's University	ABLOM006-07	NA	NA	NA	NA	NA	NA
ABLOM011	Momphidae	Mompha	M. sp. Camissonia.flower.borer.CA.1	N. America	USA	California	Ventura County	NA	34.2679	-119.278	NA	2007-05-17	Onagraceae	NA	Camissonia	NA	C. cheiranthifolia	NA	NA	flower borer	flower borer	Virginia J. Emery	Chris Eckert	Queen's University	ABLOM011-07	NA	NA	NA	NA	NA	NA
ABLOM016	Momphidae	Mompha	M. sp. Camissonia.flower.borer.CA.1	N. America	USA	California	Ventura County	NA	34.2679	-119.278	NA	2007-05-17	Onagraceae	NA	Camissonia	NA	C. cheiranthifolia	NA	NA	flower borer	flower borer	Virginia J. Emery	Chris Eckert	Queen's University	ABLOM016-07	NA	NA	NA	NA	NA	NA
ABLOM018	Momphidae	Mompha	M. sp. Camissonia.flower.borer.CA.1	N. America	USA	California	Ventura County	NA	34.2679	-119.278	NA	2007-05-17	Onagraceae	NA	Camissonia	NA	C. cheiranthifolia	NA	NA	flower borer	flower borer	Virginia J. Emery	Chris Eckert	Queen's University	ABLOM018-07	NA	NA	NA	NA	NA	NA
ABLOM019	Momphidae	Mompha	M. sp. Camissonia.flower.borer.CA.1	N. America	USA	California	Ventura County	NA	34.2679	-119.278	NA	2007-05-17	Onagraceae	NA	Camissonia	NA	C. cheiranthifolia	NA	NA	flower borer	flower borer	Virginia J. Emery	Chris Eckert	Queen's University	ABLOM019-07	NA	NA	NA	NA	NA	NA
ABLOM021	Momphidae	Mompha	M. sp. Camissonia.flower.borer.CA.1	N. America	USA	California	Santa Barbara County	NA	34.412	-119.883	NA	2007-05-23	Onagraceae	NA	Camissonia	NA	C. cheiranthifolia	NA	NA	flower borer	flower borer	Virginia J. Emery	Chris Eckert	Queen's University	ABLOM021-07	NA	NA	NA	NA	NA	NA
ABLOM028	Momphidae	Mompha	M. sp. Camissonia.flower.borer.CA.1	N. America	USA	California	Santa Barbara County	NA	34.412	-119.883	NA	2007-05-23	Onagraceae	NA	Camissonia	NA	C. cheiranthifolia	NA	NA	flower borer	flower borer	Virginia J. Emery	Chris Eckert	Queen's University	ABLOM028-07	NA	NA	NA	NA	NA	NA
ABLOM030	Momphidae	Mompha	M. sp. Camissonia.flower.borer.CA.1	N. America	USA	California	Santa Barbara County	NA	34.412	-119.883	NA	2007-05-23	Onagraceae	NA	Camissonia	NA	C. cheiranthifolia	NA	NA	flower borer	flower borer	Virginia J. Emery	Chris Eckert	Queen's University	ABLOM030-07	NA	NA	NA	NA	NA	NA
ABLOM033	Momphidae	Mompha	M. sp. Camissonia.flower.borer.CA.1	N. America	USA	California	Santa Barbara County	NA	34.412	-119.883	NA	2007-05-23	Onagraceae	NA	Camissonia	NA	C. cheiranthifolia	NA	NA	flower borer	flower borer	Virginia J. Emery	Chris Eckert	Queen's University	ABLOM033-07	NA	NA	NA	NA	NA	NA
ABLOM041	Momphidae	Mompha	M. sp. Camissonia.flower.borer.CA.1	N. America	USA	California	Los Angeles	CBB1C	33.602	-117.904	NA	2005-05-30	Onagraceae	NA	Camissonia	NA	C. cheiranthifolia	NA	NA	flower borer	flower borer	Virginia J. Emery	Christopher G. Eckert	Queen's University	ABLOM041-08	NA	NA	NA	NA	NA	NA
ABLOM057	Momphidae	Mompha	M. sp. Camissonia.flower.borer.CA.1	N. America	USA	California	San Diego	CCP1C	33.235	-117.418	NA	2007-06-13	Onagraceae	NA	Camissonia	NA	C. cheiranthifolia	NA	NA	flower borer	flower borer	Virginia J. Emery	Christopher G. Eckert	Queen's University	ABLOM057-08	NA	NA	NA	NA	NA	NA
ABLOM059	Momphidae	Mompha	M. sp. Camissonia.flower.borer.CA.1	N. America	USA	California	San Diego	CCP1C	33.235	-117.418	NA	2007-06-13	Onagraceae	NA	Camissonia	NA	C. cheiranthifolia	NA	NA	flower borer	flower borer	Virginia J. Emery	Christopher G. Eckert	Queen's University	ABLOM059-08	NA	NA	NA	NA	NA	NA
ABLOM064	Momphidae	Mompha	M. sp. Camissonia.flower.borer.CA.1	N. America	USA	California	Los Angeles	CDW2C	33.958	-118.45	NA	2005-05-31	Onagraceae	NA	Camissonia	NA	C. cheiranthifolia	NA	NA	flower borer	flower borer	Virginia J. Emery	Christopher G. Eckert	Queen's University	ABLOM064-08	NA	NA	NA	NA	NA	NA
ABLOM066	Momphidae	Mompha	M. sp. Camissonia.flower.borer.CA.1	N. America	USA	California	Santa Barbara	CED1C	34.412	-119.883	NA	2007-05-10	Onagraceae	NA	Camissonia	NA	C. cheiranthifolia	NA	NA	flower borer	flower borer	Virginia J. Emery	Christopher G. Eckert	Queen's University	ABLOM066-08	NA	NA	NA	NA	NA	NA
ABLOM067	Momphidae	Mompha	M. sp. Camissonia.flower.borer.CA.1	N. America	USA	California	Santa Barbara	CED1C	34.412	-119.883	NA	2007-05-10	Onagraceae	NA	Camissonia	NA	C. cheiranthifolia	NA	NA	flower borer	flower borer	Virginia J. Emery	Christopher G. Eckert	Queen's University	ABLOM067-08	NA	NA	NA	NA	NA	NA
ABLOM068	Momphidae	Mompha	M. sp. Camissonia.flower.borer.CA.1	N. America	USA	California	Santa Barbara	CED1C	34.412	-119.883	NA	2007-05-10	Onagraceae	NA	Camissonia	NA	C. cheiranthifolia	NA	NA	flower borer	flower borer	Virginia J. Emery	Christopher G. Eckert	Queen's University	ABLOM068-08	NA	NA	NA	NA	NA	NA
ABLOM069	Momphidae	Mompha	M. sp. Camissonia.flower.borer.CA.1	N. America	USA	California	Santa Barbara	CED1C	34.412	-119.883	NA	2007-05-10	Onagraceae	NA	Camissonia	NA	C. cheiranthifolia	NA	NA	flower borer	flower borer	Virginia J. Emery	Christopher G. Eckert	Queen's University	ABLOM069-08	NA	NA	NA	NA	NA	NA
ABLOM071	Momphidae	Mompha	M. sp. Camissonia.flower.borer.CA.1	N. America	USA	California	Humboldt	CMA1C	40.848	-124.008	NA	2007-06-20	Onagraceae	NA	Camissonia	NA	C. cheiranthifolia	NA	NA	flower borer	flower borer	Virginia J. Emery	Christopher G. Eckert	Queen's University	ABLOM071-08	NA	NA	NA	NA	NA	NA
ABLOM089	Momphidae	Mompha	M. sp. Camissonia.flower.borer.CA.1	N. America	USA	California	Ventura	COR1C	34.138	-119.183	NA	2006-06-17	Onagraceae	NA	Camissonia	NA	C. cheiranthifolia	NA	NA	flower borer	flower borer	Virginia J. Emery	Christopher G. Eckert	Queen's University	ABLOM089-08	NA	NA	NA	NA	NA	NA
ABLOM090	Momphidae	Mompha	M. sp. Camissonia.flower.borer.CA.1	N. America	USA	California	Ventura	COR1C	34.138	-119.183	NA	2006-06-17	Onagraceae	NA	Camissonia	NA	C. cheiranthifolia	NA	NA	flower borer	flower borer	Virginia J. Emery	Christopher G. Eckert	Queen's University	ABLOM090-08	NA	NA	NA	NA	NA	NA
ABLOM092	Momphidae	Mompha	M. sp. Camissonia.flower.borer.CA.1	N. America	USA	California	Ventura	COR1C	34.138	-119.183	NA	2006-06-17	Onagraceae	NA	Camissonia	NA	C. cheiranthifolia	NA	NA	flower borer	flower borer	Virginia J. Emery	Christopher G. Eckert	Queen's University	ABLOM092-08	NA	NA	NA	NA	NA	NA
ABLOM093	Momphidae	Mompha	M. sp. Camissonia.flower.borer.CA.1	N. America	USA	California	Orange	CSO1C	33.381	-117.577	NA	2007-06-13	Onagraceae	NA	Camissonia	NA	C. cheiranthifolia	NA	NA	flower borer	flower borer	Virginia J. Emery	Christopher G. Eckert	Queen's University	ABLOM093-08	NA	NA	NA	NA	NA	NA
ABLOM094	Momphidae	Mompha	M. sp. Camissonia.flower.borer.CA.1	N. America	USA	California	Orange	CSO1C	33.381	-117.577	NA	2007-06-13	Onagraceae	NA	Camissonia	NA	C. cheiranthifolia	NA	NA	flower borer	flower borer	Virginia J. Emery	Christopher G. Eckert	Queen's University	ABLOM094-08	NA	NA	NA	NA	NA	NA
ABLOM095	Momphidae	Mompha	M. sp. Camissonia.flower.borer.CA.1	N. America	USA	California	Orange	CSO1C	33.381	-117.577	NA	2007-06-13	Onagraceae	NA	Camissonia	NA	C. cheiranthifolia	NA	NA	flower borer	flower borer	Virginia J. Emery	Christopher G. Eckert	Queen's University	ABLOM095-08	NA	NA	NA	NA	NA	NA
ABLOM096	Momphidae	Mompha	M. sp. Camissonia.flower.borer.CA.1	N. America	USA	California	Orange	CSO1C	33.381	-117.577	NA	2007-06-13	Onagraceae	NA	Camissonia	NA	C. cheiranthifolia	NA	NA	flower borer	flower borer	Virginia J. Emery	Christopher G. Eckert	Queen's University	ABLOM096-08	NA	NA	NA	NA	NA	NA
ABLOM099	Momphidae	Mompha	M. sp. Camissonia.flower.borer.CA.1	N. America	USA	California	Orange	CSO1C	33.381	-117.577	NA	2007-06-13	Onagraceae	NA	Camissonia	NA	C. cheiranthifolia	NA	NA	flower borer	flower borer	Virginia J. Emery	Christopher G. Eckert	Queen's University	ABLOM099-08	NA	NA	NA	NA	NA	NA
ABLOM100	Momphidae	Mompha	M. sp. Camissonia.flower.borer.CA.1	N. America	USA	California	Orange	CSO1C	33.381	-117.577	NA	2007-06-13	Onagraceae	NA	Camissonia	NA	C. cheiranthifolia	NA	NA	flower borer	flower borer	Virginia J. Emery	Christopher G. Eckert	Queen's University	ABLOM100-08	NA	NA	NA	NA	NA	NA
ABLOM101	Momphidae	Mompha	M. sp. Camissonia.flower.borer.CA.1	N. America	USA	California	San Diego	CSS1C	32.641	-117.144	NA	2007-06-12	Onagraceae	NA	Camissonia	NA	C. cheiranthifolia	NA	NA	flower borer	flower borer	Virginia J. Emery	Christopher G. Eckert	Queen's University	ABLOM101-08	NA	NA	NA	NA	NA	NA
ABLOM103	Momphidae	Mompha	M. sp. Camissonia.flower.borer.CA.1	N. America	USA	California	San Diego	CSS1C	32.641	-117.144	NA	2007-06-12	Onagraceae	NA	Camissonia	NA	C. cheiranthifolia	NA	NA	flower borer	flower borer	Virginia J. Emery	Christopher G. Eckert	Queen's University	ABLOM103-08	NA	NA	NA	NA	NA	NA
ABLOM104	Momphidae	Mompha	M. sp. Camissonia.flower.borer.CA.1	N. America	USA	California	San Diego	CSS1C	32.641	-117.144	NA	2007-06-12	Onagraceae	NA	Camissonia	NA	C. cheiranthifolia	NA	NA	flower borer	flower borer	Virginia J. Emery	Christopher G. Eckert	Queen's University	ABLOM104-08	NA	NA	NA	NA	NA	NA
ABLOM110	Momphidae	Mompha	M. sp. Camissonia.flower.borer.CA.1	N. America	USA	California	San Diego	CTP1C	32.929	-117.259	NA	2007-06-11	Onagraceae	NA	Camissonia	NA	C. cheiranthifolia	NA	NA	flower borer	flower borer	Virginia J. Emery	Christopher G. Eckert	Queen's University	ABLOM110-08	NA	NA	NA	NA	NA	NA
ABLOM129	Momphidae	Mompha	M. sp. Camissonia.flower.borer.CA.1	N. America	USA	California	Ventura	COR1C	34.138	-119.183	NA	2006-06-17	Onagraceae	NA	Camissonia	NA	C. cheiranthifolia	NA	NA	flower borer	flower borer	Virginia J. Emery	Christopher G. Eckert	Queen's University	ABLOM129-08	NA	NA	NA	NA	NA	NA
ABLOM145	Momphidae	Mompha	M. sp. Camissonia.flower.borer.CA.1	N. America	USA	California	Santa Cruz	CMN1C	36.606	-121.864	NA	2005-06-24	Onagraceae	NA	Camissonia	NA	C. cheiranthifolia	NA	NA	flower borer	flower borer	Virginia J. Emery	ChristopherGEckert	Queen's University	ABLOM145-08	NA	NA	NA	NA	NA	NA
ABLOM159	Momphidae	Mompha	M. sp. Camissonia.flower.borer.CA.1	N. America	USA	California	Ventura	CMG1C	34.228	-119.261	NA	2005-06-05	Onagraceae	NA	Camissonia	NA	C. cheiranthifolia	NA	NA	flower borer	flower borer	Virginia J. Emery	ChristopherGEckert	Queen's University	ABLOM159-08	NA	NA	NA	NA	NA	NA
ABLOM171	Momphidae	Mompha	M. sp. Camissonia.flower.borer.CA.1	N. America	USA	California	Ventura	COR1C	34.138	-119.183	NA	2006-06-17	Onagraceae	NA	Camissonia	NA	C. cheiranthifolia	NA	NA	flower borer	flower borer	Virginia J. Emery	ChristopherGEckert	Queen's University	ABLOM171-08	NA	NA	NA	NA	NA	NA
ABLOM175	Momphidae	Mompha	M. sp. Camissonia.flower.borer.CA.1	N. America	USA	California	Orange	CSO1C	33.381	-117.577	NA	2007-06-13	Onagraceae	NA	Camissonia	NA	C. cheiranthifolia	NA	NA	flower borer	flower borer	Virginia J. Emery	ChristopherGEckert	Queen's University	ABLOM175-08	NA	NA	NA	NA	NA	NA
ABLOM177	Momphidae	Mompha	M. sp. Camissonia.flower.borer.CA.1	N. America	USA	California	Orange	CSO1C	33.381	-117.577	NA	2007-06-13	Onagraceae	NA	Camissonia	NA	C. cheiranthifolia	NA	NA	flower borer	flower borer	Virginia J. Emery	ChristopherGEckert	Queen's University	ABLOM177-08	NA	NA	NA	NA	NA	NA
ABLOM178	Momphidae	Mompha	M. sp. Camissonia.flower.borer.CA.1	N. America	USA	California	Orange	CSO1C	33.381	-117.577	NA	2007-06-13	Onagraceae	NA	Camissonia	NA	C. cheiranthifolia	NA	NA	flower borer	flower borer	Virginia J. Emery	ChristopherGEckert	Queen's University	ABLOM178-08	NA	NA	NA	NA	NA	NA
ABLOM179	Momphidae	Mompha	M. sp. Camissonia.flower.borer.CA.1	N. America	USA	California	Orange	CSO1C	33.381	-117.577	NA	2007-06-13	Onagraceae	NA	Camissonia	NA	C. cheiranthifolia	NA	NA	flower borer	flower borer	Virginia J. Emery	ChristopherGEckert	Queen's University	ABLOM179-08	NA	NA	NA	NA	NA	NA
ABLOM180	Momphidae	Mompha	M. sp. Camissonia.flower.borer.CA.1	N. America	USA	California	Orange	CSO1C	33.381	-117.577	NA	2007-06-13	Onagraceae	NA	Camissonia	NA	C. cheiranthifolia	NA	NA	flower borer	flower borer	Virginia J. Emery	ChristopherGEckert	Queen's University	ABLOM180-08	NA	NA	NA	NA	NA	NA
ABLOM183	Momphidae	Mompha	M. sp. Camissonia.flower.borer.CA.1	N. America	USA	California	San Diego	CCP1C	33.235	-117.418	NA	2007-06-13	Onagraceae	NA	Camissonia	NA	C. cheiranthifolia	NA	NA	flower borer	flower borer	Virginia J. Emery	ChristopherGEckert	Queen's University	ABLOM183-08	NA	NA	NA	NA	NA	NA
ABLOM187	Momphidae	Mompha	M. sp. Camissonia.flower.borer.CA.1	N. America	USA	California	San Diego	CCP1C	33.235	-117.418	NA	2007-06-13	Onagraceae	NA	Camissonia	NA	C. cheiranthifolia	NA	NA	flower borer	flower borer	Virginia J. Emery	ChristopherGEckert	Queen's University	ABLOM187-08	NA	NA	NA	NA	NA	NA
ABLOM188	Momphidae	Mompha	M. sp. Camissonia.flower.borer.CA.1	N. America	USA	California	San Diego	CCP1C	33.235	-117.418	NA	2007-06-13	Onagraceae	NA	Camissonia	NA	C. cheiranthifolia	NA	NA	flower borer	flower borer	Virginia J. Emery	ChristopherGEckert	Queen's University	ABLOM188-08	NA	NA	NA	NA	NA	NA
ABLOM190	Momphidae	Mompha	M. sp. Camissonia.flower.borer.CA.1	N. America	USA	California	Orange	CSO1C	33.381	-117.577	NA	2007-06-13	Onagraceae	NA	Camissonia	NA	C. cheiranthifolia	NA	NA	flower borer	flower borer	Virginia J. Emery	ChristopherGEckert	Queen's University	ABLOM190-08	NA	NA	NA	NA	NA	NA
ABLOM199	Momphidae	Mompha	M. sp. Camissonia.flower.borer.CA.1	N. America	USA	California	Santa Barbara	CED1C	34.412	-119.883	NA	2007-05-10	Onagraceae	NA	Camissonia	NA	C. cheiranthifolia	NA	NA	flower borer	flower borer	Virginia J. Emery	ChristopherGEckert	Queen's University	ABLOM199-08	NA	NA	NA	NA	NA	NA
ABLOM200	Momphidae	Mompha	M. sp. Camissonia.flower.borer.CA.1	N. America	USA	California	Santa Barbara	CED1C	34.412	-119.883	NA	2007-05-10	Onagraceae	NA	Camissonia	NA	C. cheiranthifolia	NA	NA	flower borer	flower borer	Virginia J. Emery	ChristopherGEckert	Queen's University	ABLOM200-08	NA	NA	NA	NA	NA	NA
ABLOM201	Momphidae	Mompha	M. sp. Camissonia.flower.borer.CA.1	N. America	USA	California	Santa Barbara	CED1C	34.412	-119.883	NA	2007-05-10	Onagraceae	NA	Camissonia	NA	C. cheiranthifolia	NA	NA	flower borer	flower borer	Virginia J. Emery	ChristopherGEckert	Queen's University	ABLOM201-08	NA	NA	NA	NA	NA	NA
ABLOM203	Momphidae	Mompha	M. sp. Camissonia.flower.borer.CA.1	N. America	USA	California	Santa Barbara	CED1C	34.412	-119.883	NA	2007-05-10	Onagraceae	NA	Camissonia	NA	C. cheiranthifolia	NA	NA	flower borer	flower borer	Virginia J. Emery	ChristopherGEckert	Queen's University	ABLOM203-08	NA	NA	NA	NA	NA	NA
ABLOM208	Momphidae	Mompha	M. sp. Camissonia.flower.borer.CA.1	N. America	USA	California	Santa Barbara	CED1C	34.412	-119.883	NA	2007-05-10	Onagraceae	NA	Camissonia	NA	C. cheiranthifolia	NA	NA	flower borer	flower borer	Virginia J. Emery	ChristopherGEckert	Queen's University	ABLOM208-08	NA	NA	NA	NA	NA	NA
ABLOM209	Momphidae	Mompha	M. sp. Camissonia.flower.borer.CA.1	N. America	USA	California	Santa Barbara	CED1C	34.412	-119.883	NA	2007-05-10	Onagraceae	NA	Camissonia	NA	C. cheiranthifolia	NA	NA	flower borer	flower borer	Virginia J. Emery	ChristopherGEckert	Queen's University	ABLOM209-08	NA	NA	NA	NA	NA	NA
ABLOM210	Momphidae	Mompha	M. sp. Camissonia.flower.borer.CA.1	N. America	USA	California	Santa Barbara	CED1C	34.412	-119.883	NA	2007-05-10	Onagraceae	NA	Camissonia	NA	C. cheiranthifolia	NA	NA	flower borer	flower borer	Virginia J. Emery	ChristopherGEckert	Queen's University	ABLOM210-08	NA	NA	NA	NA	NA	NA
ABLOM213	Momphidae	Mompha	M. sp. Camissonia.flower.borer.CA.1	N. America	USA	California	Santa Barbara	CED1C	34.412	-119.883	NA	2007-05-10	Onagraceae	NA	Camissonia	NA	C. cheiranthifolia	NA	NA	flower borer	flower borer	Virginia J. Emery	ChristopherGEckert	Queen's University	ABLOM213-08	NA	NA	NA	NA	NA	NA
ABLOM221	Momphidae	Mompha	M. sp. Camissonia.flower.borer.CA.1	N. America	USA	California	Santa Barbara	CED1C	34.412	-119.883	NA	2007-05-10	Onagraceae	NA	Camissonia	NA	C. cheiranthifolia	NA	NA	flower borer	flower borer	Virginia J. Emery	ChristopherGEckert	Queen's University	ABLOM221-08	NA	NA	NA	NA	NA	NA
ABLOM226	Momphidae	Mompha	M. sp. Camissonia.flower.borer.CA.1	N. America	USA	California	Santa Barbara	CCO1C	34.412	-119.883	NA	2007-06-15	Onagraceae	NA	Camissonia	NA	C. cheiranthifolia	NA	NA	flower borer	flower borer	Virginia J. Emery	ChristopherGEckert	Queen's University	ABLOM226-08	NA	NA	NA	NA	NA	NA
ABLOM002	Momphidae	Mompha	M. sp. Camissonia.flower.borer.CA.2	N. America	USA	California	Santa Barbara County	NA	34.412	-119.883	NA	2007-04-17	Onagraceae	NA	Camissonia	NA	C. cheiranthifolia	NA	NA	flower borer	flower borer	Virginia J. Emery	Chris Eckert	Queen's University	ABLOM002-07	NA	NA	NA	NA	NA	NA
ABLOM003	Momphidae	Mompha	M. sp. Camissonia.flower.borer.CA.2	N. America	USA	California	Ventura County	NA	35.0329	-120.628	NA	2007-05-24	Onagraceae	NA	Camissonia	NA	C. cheiranthifolia	NA	NA	flower borer	flower borer	Virginia J. Emery	Chris Eckert	Queen's University	ABLOM003-07	NA	NA	NA	NA	NA	NA
ABLOM004	Momphidae	Mompha	M. sp. Camissonia.flower.borer.CA.2	N. America	USA	California	Ventura County	NA	34.2679	-119.278	NA	2007-05-17	Onagraceae	NA	Camissonia	NA	C. cheiranthifolia	NA	NA	flower borer	flower borer	Virginia J. Emery	Chris Eckert	Queen's University	ABLOM004-07	NA	NA	NA	NA	NA	NA
ABLOM005	Momphidae	Mompha	M. sp. Camissonia.flower.borer.CA.2	N. America	USA	California	Ventura County	NA	34.2679	-119.278	NA	2007-05-17	Onagraceae	NA	Camissonia	NA	C. cheiranthifolia	NA	NA	flower borer	flower borer	Virginia J. Emery	Chris Eckert	Queen's University	ABLOM005-07	NA	NA	NA	NA	NA	NA
ABLOM007	Momphidae	Mompha	M. sp. Camissonia.flower.borer.CA.2	N. America	USA	California	Ventura County	NA	34.2679	-119.278	NA	2007-05-17	Onagraceae	NA	Camissonia	NA	C. cheiranthifolia	NA	NA	flower borer	flower borer	Virginia J. Emery	Chris Eckert	Queen's University	ABLOM007-07	NA	NA	NA	NA	NA	NA
ABLOM008	Momphidae	Mompha	M. sp. Camissonia.flower.borer.CA.2	N. America	USA	California	Ventura County	NA	34.2679	-119.278	NA	2007-05-17	Onagraceae	NA	Camissonia	NA	C. cheiranthifolia	NA	NA	flower borer	flower borer	Virginia J. Emery	Chris Eckert	Queen's University	ABLOM008-07	NA	NA	NA	NA	NA	NA
ABLOM009	Momphidae	Mompha	M. sp. Camissonia.flower.borer.CA.2	N. America	USA	California	Ventura County	NA	34.2679	-119.278	NA	2007-05-17	Onagraceae	NA	Camissonia	NA	C. cheiranthifolia	NA	NA	flower borer	flower borer	Virginia J. Emery	Chris Eckert	Queen's University	ABLOM009-07	NA	NA	NA	NA	NA	NA
ABLOM010	Momphidae	Mompha	M. sp. Camissonia.flower.borer.CA.2	N. America	USA	California	Ventura County	NA	34.2679	-119.278	NA	2007-05-17	Onagraceae	NA	Camissonia	NA	C. cheiranthifolia	NA	NA	flower borer	flower borer	Virginia J. Emery	Chris Eckert	Queen's University	ABLOM010-07	NA	NA	NA	NA	NA	NA
ABLOM012	Momphidae	Mompha	M. sp. Camissonia.flower.borer.CA.2	N. America	USA	California	Ventura County	NA	34.2679	-119.278	NA	2007-05-17	Onagraceae	NA	Camissonia	NA	C. cheiranthifolia	NA	NA	flower borer	flower borer	Virginia J. Emery	Chris Eckert	Queen's University	ABLOM012-07	NA	NA	NA	NA	NA	NA
ABLOM013	Momphidae	Mompha	M. sp. Camissonia.flower.borer.CA.2	N. America	USA	California	Ventura County	NA	34.2679	-119.278	NA	2007-05-17	Onagraceae	NA	Camissonia	NA	C. cheiranthifolia	NA	NA	flower borer	flower borer	Virginia J. Emery	Chris Eckert	Queen's University	ABLOM013-07	NA	NA	NA	NA	NA	NA
ABLOM014	Momphidae	Mompha	M. sp. Camissonia.flower.borer.CA.2	N. America	USA	California	Ventura County	NA	34.2679	-119.278	NA	2007-05-17	Onagraceae	NA	Camissonia	NA	C. cheiranthifolia	NA	NA	flower borer	flower borer	Virginia J. Emery	Chris Eckert	Queen's University	ABLOM014-07	NA	NA	NA	NA	NA	NA
ABLOM015	Momphidae	Mompha	M. sp. Camissonia.flower.borer.CA.2	N. America	USA	California	Ventura County	NA	34.2679	-119.278	NA	2007-05-17	Onagraceae	NA	Camissonia	NA	C. cheiranthifolia	NA	NA	flower borer	flower borer	Virginia J. Emery	Chris Eckert	Queen's University	ABLOM015-07	NA	NA	NA	NA	NA	NA
ABLOM017	Momphidae	Mompha	M. sp. Camissonia.flower.borer.CA.2	N. America	USA	California	Ventura County	NA	34.2679	-119.278	NA	2007-05-17	Onagraceae	NA	Camissonia	NA	C. cheiranthifolia	NA	NA	flower borer	flower borer	Virginia J. Emery	Chris Eckert	Queen's University	ABLOM017-07	NA	NA	NA	NA	NA	NA
ABLOM020	Momphidae	Mompha	M. sp. Camissonia.flower.borer.CA.2	N. America	USA	California	Ventura County	NA	34.2679	-119.278	NA	2007-05-17	Onagraceae	NA	Camissonia	NA	C. cheiranthifolia	NA	NA	flower borer	flower borer	Virginia J. Emery	Chris Eckert	Queen's University	ABLOM020-07	NA	NA	NA	NA	NA	NA
ABLOM022	Momphidae	Mompha	M. sp. Camissonia.flower.borer.CA.2	N. America	USA	California	Santa Barbara County	NA	34.412	-119.883	NA	2007-05-23	Onagraceae	NA	Camissonia	NA	C. cheiranthifolia	NA	NA	flower borer	flower borer	Virginia J. Emery	Chris Eckert	Queen's University	ABLOM022-07	NA	NA	NA	NA	NA	NA
ABLOM023	Momphidae	Mompha	M. sp. Camissonia.flower.borer.CA.2	N. America	USA	California	Santa Barbara County	NA	34.412	-119.883	NA	2007-05-23	Onagraceae	NA	Camissonia	NA	C. cheiranthifolia	NA	NA	flower borer	flower borer	Virginia J. Emery	Chris Eckert	Queen's University	ABLOM023-07	NA	NA	NA	NA	NA	NA
ABLOM024	Momphidae	Mompha	M. sp. Camissonia.flower.borer.CA.2	N. America	USA	California	Santa Barbara County	NA	34.412	-119.883	NA	2007-05-23	Onagraceae	NA	Camissonia	NA	C. cheiranthifolia	NA	NA	flower borer	flower borer	Virginia J. Emery	Chris Eckert	Queen's University	ABLOM024-07	NA	NA	NA	NA	NA	NA
ABLOM025	Momphidae	Mompha	M. sp. Camissonia.flower.borer.CA.2	N. America	USA	California	Santa Barbara County	NA	34.412	-119.883	NA	2007-05-23	Onagraceae	NA	Camissonia	NA	C. cheiranthifolia	NA	NA	flower borer	flower borer	Virginia J. Emery	Chris Eckert	Queen's University	ABLOM025-07	NA	NA	NA	NA	NA	NA
ABLOM026	Momphidae	Mompha	M. sp. Camissonia.flower.borer.CA.2	N. America	USA	California	Santa Barbara County	NA	34.412	-119.883	NA	2007-05-23	Onagraceae	NA	Camissonia	NA	C. cheiranthifolia	NA	NA	flower borer	flower borer	Virginia J. Emery	Chris Eckert	Queen's University	ABLOM026-07	NA	NA	NA	NA	NA	NA
ABLOM027	Momphidae	Mompha	M. sp. Camissonia.flower.borer.CA.2	N. America	USA	California	Santa Barbara County	NA	34.412	-119.883	NA	2007-05-23	Onagraceae	NA	Camissonia	NA	C. cheiranthifolia	NA	NA	flower borer	flower borer	Virginia J. Emery	Chris Eckert	Queen's University	ABLOM027-07	NA	NA	NA	NA	NA	NA
ABLOM029	Momphidae	Mompha	M. sp. Camissonia.flower.borer.CA.2	N. America	USA	California	Santa Barbara County	NA	34.412	-119.883	NA	2007-05-23	Onagraceae	NA	Camissonia	NA	C. cheiranthifolia	NA	NA	flower borer	flower borer	Virginia J. Emery	Chris Eckert	Queen's University	ABLOM029-07	NA	NA	NA	NA	NA	NA
ABLOM031	Momphidae	Mompha	M. sp. Camissonia.flower.borer.CA.2	N. America	USA	California	Santa Barbara County	NA	34.412	-119.883	NA	2007-05-23	Onagraceae	NA	Camissonia	NA	C. cheiranthifolia	NA	NA	flower borer	flower borer	Virginia J. Emery	Chris Eckert	Queen's University	ABLOM031-07	NA	NA	NA	NA	NA	NA
ABLOM032	Momphidae	Mompha	M. sp. Camissonia.flower.borer.CA.2	N. America	USA	California	Santa Barbara County	NA	34.412	-119.883	NA	2007-05-23	Onagraceae	NA	Camissonia	NA	C. cheiranthifolia	NA	NA	flower borer	flower borer	Virginia J. Emery	Chris Eckert	Queen's University	ABLOM032-07	NA	NA	NA	NA	NA	NA
ABLOM034	Momphidae	Mompha	M. sp. Camissonia.flower.borer.CA.2	N. America	USA	California	Santa Barbara County	NA	34.412	-119.883	NA	2007-05-23	Onagraceae	NA	Camissonia	NA	C. cheiranthifolia	NA	NA	flower borer	flower borer	Virginia J. Emery	Chris Eckert	Queen's University	ABLOM034-07	NA	NA	NA	NA	NA	NA
ABLOM035	Momphidae	Mompha	M. sp. Camissonia.flower.borer.CA.2	N. America	USA	California	Santa Barbara County	NA	34.412	-119.883	NA	2007-05-23	Onagraceae	NA	Camissonia	NA	C. cheiranthifolia	NA	NA	flower borer	flower borer	Virginia J. Emery	Chris Eckert	Queen's University	ABLOM035-07	NA	NA	NA	NA	NA	NA
ABLOM036	Momphidae	Mompha	M. sp. Camissonia.flower.borer.CA.2	N. America	USA	California	Ventura County	NA	35.0329	-120.628	NA	2007-05-24	Onagraceae	NA	Camissonia	NA	C. cheiranthifolia	NA	NA	flower borer	flower borer	Virginia J. Emery	Chris Eckert	Queen's University	ABLOM036-07	NA	NA	NA	NA	NA	NA
ABLOM037	Momphidae	Mompha	M. sp. Camissonia.flower.borer.CA.2	N. America	USA	California	Ventura County	NA	35.0329	-120.628	NA	2007-05-24	Onagraceae	NA	Camissonia	NA	C. cheiranthifolia	NA	NA	flower borer	flower borer	Virginia J. Emery	Chris Eckert	Queen's University	ABLOM037-07	NA	NA	NA	NA	NA	NA
ABLOM038	Momphidae	Mompha	M. sp. Camissonia.flower.borer.CA.2	N. America	USA	California	Ventura County	NA	35.0329	-120.628	NA	2007-05-24	Onagraceae	NA	Camissonia	NA	C. cheiranthifolia	NA	NA	flower borer	flower borer	Virginia J. Emery	Chris Eckert	Queen's University	ABLOM038-07	NA	NA	NA	NA	NA	NA
ABLOM039	Momphidae	Mompha	M. sp. Camissonia.flower.borer.CA.2	N. America	USA	California	Ventura County	NA	35.0329	-120.628	NA	2007-05-24	Onagraceae	NA	Camissonia	NA	C. cheiranthifolia	NA	NA	flower borer	flower borer	Virginia J. Emery	Chris Eckert	Queen's University	ABLOM039-07	NA	NA	NA	NA	NA	NA
ABLOM040	Momphidae	Mompha	M. sp. Camissonia.flower.borer.CA.2	N. America	USA	California	Ventura County	NA	35.0329	-120.628	NA	2007-05-24	Onagraceae	NA	Camissonia	NA	C. cheiranthifolia	NA	NA	flower borer	flower borer	Virginia J. Emery	Chris Eckert	Queen's University	ABLOM040-07	NA	NA	NA	NA	NA	NA
ABLOM042	Momphidae	Mompha	M. sp. Camissonia.flower.borer.CA.2	N. America	USA	California	Los Angeles	CBB1C	33.602	-117.904	NA	2005-05-30	Onagraceae	NA	Camissonia	NA	C. cheiranthifolia	NA	NA	flower borer	flower borer	Virginia J. Emery	Christopher G. Eckert	Queen's University	ABLOM042-08	NA	NA	NA	NA	NA	NA
ABLOM043	Momphidae	Mompha	M. sp. Camissonia.flower.borer.CA.2	N. America	USA	California	Los Angeles	CBB1C	33.602	-117.904	NA	2005-05-30	Onagraceae	NA	Camissonia	NA	C. cheiranthifolia	NA	NA	flower borer	flower borer	Virginia J. Emery	Christopher G. Eckert	Queen's University	ABLOM043-08	NA	NA	NA	NA	NA	NA
ABLOM044	Momphidae	Mompha	M. sp. Camissonia.flower.borer.CA.2	N. America	USA	California	Los Angeles	CBB1C	33.602	-117.904	NA	2005-05-30	Onagraceae	NA	Camissonia	NA	C. cheiranthifolia	NA	NA	flower borer	flower borer	Virginia J. Emery	Christopher G. Eckert	Queen's University	ABLOM044-08	NA	NA	NA	NA	NA	NA
ABLOM045	Momphidae	Mompha	M. sp. Camissonia.flower.borer.CA.2	N. America	USA	California	Los Angeles	CBB1C	33.602	-117.904	NA	2005-05-30	Onagraceae	NA	Camissonia	NA	C. cheiranthifolia	NA	NA	flower borer	flower borer	Virginia J. Emery	Christopher G. Eckert	Queen's University	ABLOM045-08	NA	NA	NA	NA	NA	NA
ABLOM046	Momphidae	Mompha	M. sp. Camissonia.flower.borer.CA.2	N. America	USA	California	San Diego	CBF1C	32.542	-117.124	NA	2007-06-11	Onagraceae	NA	Camissonia	NA	C. cheiranthifolia	NA	NA	flower borer	flower borer	Virginia J. Emery	Christopher G. Eckert	Queen's University	ABLOM046-08	NA	NA	NA	NA	NA	NA
ABLOM047	Momphidae	Mompha	M. sp. Camissonia.flower.borer.CA.2	N. America	USA	California	San Diego	CBF1C	32.542	-117.124	NA	2007-06-11	Onagraceae	NA	Camissonia	NA	C. cheiranthifolia	NA	NA	flower borer	flower borer	Virginia J. Emery	Christopher G. Eckert	Queen's University	ABLOM047-08	NA	NA	NA	NA	NA	NA
ABLOM048	Momphidae	Mompha	M. sp. Camissonia.flower.borer.CA.2	N. America	USA	California	San Diego	CBF1C	32.542	-117.124	NA	2007-06-11	Onagraceae	NA	Camissonia	NA	C. cheiranthifolia	NA	NA	flower borer	flower borer	Virginia J. Emery	Christopher G. Eckert	Queen's University	ABLOM048-08	NA	NA	NA	NA	NA	NA
ABLOM049	Momphidae	Mompha	M. sp. Camissonia.flower.borer.CA.2	N. America	USA	California	San Diego	CBF1C	32.542	-117.124	NA	2007-06-11	Onagraceae	NA	Camissonia	NA	C. cheiranthifolia	NA	NA	flower borer	flower borer	Virginia J. Emery	Christopher G. Eckert	Queen's University	ABLOM049-08	NA	NA	NA	NA	NA	NA
ABLOM050	Momphidae	Mompha	M. sp. Camissonia.flower.borer.CA.2	N. America	USA	California	San Diego	CBF1C	32.542	-117.124	NA	2007-06-11	Onagraceae	NA	Camissonia	NA	C. cheiranthifolia	NA	NA	flower borer	flower borer	Virginia J. Emery	Christopher G. Eckert	Queen's University	ABLOM050-08	NA	NA	NA	NA	NA	NA
ABLOM051	Momphidae	Mompha	M. sp. Camissonia.flower.borer.CA.2	N. America	USA	California	San Diego	CCB1C	33.083	-117.312	NA	2007-06-12	Onagraceae	NA	Camissonia	NA	C. cheiranthifolia	NA	NA	flower borer	flower borer	Virginia J. Emery	Christopher G. Eckert	Queen's University	ABLOM051-08	NA	NA	NA	NA	NA	NA
ABLOM052	Momphidae	Mompha	M. sp. Camissonia.flower.borer.CA.2	N. America	USA	California	San Diego	CCB1C	33.083	-117.312	NA	2007-06-12	Onagraceae	NA	Camissonia	NA	C. cheiranthifolia	NA	NA	flower borer	flower borer	Virginia J. Emery	Christopher G. Eckert	Queen's University	ABLOM052-08	NA	NA	NA	NA	NA	NA
ABLOM053	Momphidae	Mompha	M. sp. Camissonia.flower.borer.CA.2	N. America	USA	California	San Diego	CCB1C	33.083	-117.312	NA	2007-06-12	Onagraceae	NA	Camissonia	NA	C. cheiranthifolia	NA	NA	flower borer	flower borer	Virginia J. Emery	Christopher G. Eckert	Queen's University	ABLOM053-08	NA	NA	NA	NA	NA	NA
ABLOM054	Momphidae	Mompha	M. sp. Camissonia.flower.borer.CA.2	N. America	USA	California	San Diego	CCB1C	33.083	-117.312	NA	2007-06-12	Onagraceae	NA	Camissonia	NA	C. cheiranthifolia	NA	NA	flower borer	flower borer	Virginia J. Emery	Christopher G. Eckert	Queen's University	ABLOM054-08	NA	NA	NA	NA	NA	NA
ABLOM055	Momphidae	Mompha	M. sp. Camissonia.flower.borer.CA.2	N. America	USA	California	San Diego	CCB1C	33.083	-117.312	NA	2007-06-12	Onagraceae	NA	Camissonia	NA	C. cheiranthifolia	NA	NA	flower borer	flower borer	Virginia J. Emery	Christopher G. Eckert	Queen's University	ABLOM055-08	NA	NA	NA	NA	NA	NA
ABLOM056	Momphidae	Mompha	M. sp. Camissonia.flower.borer.CA.2	N. America	USA	California	San Diego	CCP1C	33.235	-117.418	NA	2007-06-13	Onagraceae	NA	Camissonia	NA	C. cheiranthifolia	NA	NA	flower borer	flower borer	Virginia J. Emery	Christopher G. Eckert	Queen's University	ABLOM056-08	NA	NA	NA	NA	NA	NA
ABLOM058	Momphidae	Mompha	M. sp. Camissonia.flower.borer.CA.2	N. America	USA	California	San Diego	CCP1C	33.235	-117.418	NA	2007-06-13	Onagraceae	NA	Camissonia	NA	C. cheiranthifolia	NA	NA	flower borer	flower borer	Virginia J. Emery	Christopher G. Eckert	Queen's University	ABLOM058-08	NA	NA	NA	NA	NA	NA
ABLOM060	Momphidae	Mompha	M. sp. Camissonia.flower.borer.CA.2	N. America	USA	California	San Diego	CCP1C	33.235	-117.418	NA	2007-06-13	Onagraceae	NA	Camissonia	NA	C. cheiranthifolia	NA	NA	flower borer	flower borer	Virginia J. Emery	Christopher G. Eckert	Queen's University	ABLOM060-08	NA	NA	NA	NA	NA	NA
ABLOM061	Momphidae	Mompha	M. sp. Camissonia.flower.borer.CA.2	N. America	USA	California	Los Angeles	CDW2C	33.958	-118.45	NA	2005-05-31	Onagraceae	NA	Camissonia	NA	C. cheiranthifolia	NA	NA	flower borer	flower borer	Virginia J. Emery	Christopher G. Eckert	Queen's University	ABLOM061-08	NA	NA	NA	NA	NA	NA
ABLOM062	Momphidae	Mompha	M. sp. Camissonia.flower.borer.CA.2	N. America	USA	California	Los Angeles	CDW2C	33.958	-118.45	NA	2005-05-31	Onagraceae	NA	Camissonia	NA	C. cheiranthifolia	NA	NA	flower borer	flower borer	Virginia J. Emery	Christopher G. Eckert	Queen's University	ABLOM062-08	NA	NA	NA	NA	NA	NA
ABLOM063	Momphidae	Mompha	M. sp. Camissonia.flower.borer.CA.2	N. America	USA	California	Los Angeles	CDW2C	33.958	-118.45	NA	2005-05-31	Onagraceae	NA	Camissonia	NA	C. cheiranthifolia	NA	NA	flower borer	flower borer	Virginia J. Emery	Christopher G. Eckert	Queen's University	ABLOM063-08	NA	NA	NA	NA	NA	NA
ABLOM065	Momphidae	Mompha	M. sp. Camissonia.flower.borer.CA.2	N. America	USA	California	Los Angeles	CDW2C	33.958	-118.45	NA	2005-05-31	Onagraceae	NA	Camissonia	NA	C. cheiranthifolia	NA	NA	flower borer	flower borer	Virginia J. Emery	Christopher G. Eckert	Queen's University	ABLOM065-08	NA	NA	NA	NA	NA	NA
ABLOM070	Momphidae	Mompha	M. sp. Camissonia.flower.borer.CA.2	N. America	USA	California	Santa Barbara	CED1C	34.412	-119.883	NA	2007-05-10	Onagraceae	NA	Camissonia	NA	C. cheiranthifolia	NA	NA	flower borer	flower borer	Virginia J. Emery	Christopher G. Eckert	Queen's University	ABLOM070-08	NA	NA	NA	NA	NA	NA
ABLOM072	Momphidae	Mompha	M. sp. Camissonia.flower.borer.CA.2	N. America	USA	California	Humboldt	CMA1C	40.848	-124.008	NA	2007-06-20	Onagraceae	NA	Camissonia	NA	C. cheiranthifolia	NA	NA	flower borer	flower borer	Virginia J. Emery	Christopher G. Eckert	Queen's University	ABLOM072-08	NA	NA	NA	NA	NA	NA
ABLOM073	Momphidae	Mompha	M. sp. Camissonia.flower.borer.CA.2	N. America	USA	California	Humboldt	CMA1C	40.848	-124.008	NA	2007-06-20	Onagraceae	NA	Camissonia	NA	C. cheiranthifolia	NA	NA	flower borer	flower borer	Virginia J. Emery	Christopher G. Eckert	Queen's University	ABLOM073-08	NA	NA	NA	NA	NA	NA
ABLOM074	Momphidae	Mompha	M. sp. Camissonia.flower.borer.CA.2	N. America	USA	California	Humboldt	CMA1C	40.848	-124.008	NA	2007-06-20	Onagraceae	NA	Camissonia	NA	C. cheiranthifolia	NA	NA	flower borer	flower borer	Virginia J. Emery	Christopher G. Eckert	Queen's University	ABLOM074-08	NA	NA	NA	NA	NA	NA
ABLOM075	Momphidae	Mompha	M. sp. Camissonia.flower.borer.CA.2	N. America	USA	California	Humboldt	CMA1C	40.848	-124.008	NA	2007-06-20	Onagraceae	NA	Camissonia	NA	C. cheiranthifolia	NA	NA	flower borer	flower borer	Virginia J. Emery	Christopher G. Eckert	Queen's University	ABLOM075-08	NA	NA	NA	NA	NA	NA
ABLOM076	Momphidae	Mompha	M. sp. Camissonia.flower.borer.CA.2	N. America	USA	California	Mendocino	CMK1C	39.516	-123.78	NA	2007-06-19	Onagraceae	NA	Camissonia	NA	C. cheiranthifolia	NA	NA	flower borer	flower borer	Virginia J. Emery	Christopher G. Eckert	Queen's University	ABLOM076-08	NA	NA	NA	NA	NA	NA
ABLOM077	Momphidae	Mompha	M. sp. Camissonia.flower.borer.CA.2	N. America	USA	California	Mendocino	CMK1C	39.516	-123.78	NA	2007-06-19	Onagraceae	NA	Camissonia	NA	C. cheiranthifolia	NA	NA	flower borer	flower borer	Virginia J. Emery	Christopher G. Eckert	Queen's University	ABLOM077-08	NA	NA	NA	NA	NA	NA
ABLOM078	Momphidae	Mompha	M. sp. Camissonia.flower.borer.CA.2	N. America	USA	California	Mendocino	CMK1C	39.516	-123.78	NA	2007-06-19	Onagraceae	NA	Camissonia	NA	C. cheiranthifolia	NA	NA	flower borer	flower borer	Virginia J. Emery	Christopher G. Eckert	Queen's University	ABLOM078-08	NA	NA	NA	NA	NA	NA
ABLOM079	Momphidae	Mompha	M. sp. Camissonia.flower.borer.CA.2	N. America	USA	California	Mendocino	CMK1C	39.516	-123.78	NA	2007-06-19	Onagraceae	NA	Camissonia	NA	C. cheiranthifolia	NA	NA	flower borer	flower borer	Virginia J. Emery	Christopher G. Eckert	Queen's University	ABLOM079-08	NA	NA	NA	NA	NA	NA
ABLOM080	Momphidae	Mompha	M. sp. Camissonia.flower.borer.CA.2	N. America	USA	California	Mendocino	CMK1C	39.516	-123.78	NA	2007-06-19	Onagraceae	NA	Camissonia	NA	C. cheiranthifolia	NA	NA	flower borer	flower borer	Virginia J. Emery	Christopher G. Eckert	Queen's University	ABLOM080-08	NA	NA	NA	NA	NA	NA
ABLOM081	Momphidae	Mompha	M. sp. Camissonia.flower.borer.CA.2	N. America	USA	California	Santa Cruz	CMN1C	36.606	-121.864	NA	2005-06-24	Onagraceae	NA	Camissonia	NA	C. cheiranthifolia	NA	NA	flower borer	flower borer	Virginia J. Emery	Christopher G. Eckert	Queen's University	ABLOM081-08	NA	NA	NA	NA	NA	NA
ABLOM082	Momphidae	Mompha	M. sp. Camissonia.flower.borer.CA.2	N. America	USA	California	Santa Cruz	CMN1C	36.606	-121.864	NA	2005-06-24	Onagraceae	NA	Camissonia	NA	C. cheiranthifolia	NA	NA	flower borer	flower borer	Virginia J. Emery	Christopher G. Eckert	Queen's University	ABLOM082-08	NA	NA	NA	NA	NA	NA
ABLOM083	Momphidae	Mompha	M. sp. Camissonia.flower.borer.CA.2	N. America	USA	California	Santa Cruz	CMN1C	36.606	-121.864	NA	2005-06-24	Onagraceae	NA	Camissonia	NA	C. cheiranthifolia	NA	NA	flower borer	flower borer	Virginia J. Emery	Christopher G. Eckert	Queen's University	ABLOM083-08	NA	NA	NA	NA	NA	NA
ABLOM084	Momphidae	Mompha	M. sp. Camissonia.flower.borer.CA.2	N. America	USA	California	Santa Cruz	CMN1C	36.606	-121.864	NA	2005-06-24	Onagraceae	NA	Camissonia	NA	C. cheiranthifolia	NA	NA	flower borer	flower borer	Virginia J. Emery	Christopher G. Eckert	Queen's University	ABLOM084-08	NA	NA	NA	NA	NA	NA
ABLOM085	Momphidae	Mompha	M. sp. Camissonia.flower.borer.CA.2	N. America	USA	California	San Luis Obispo	CMS1C	35.396	-120.866	NA	2007-07-02	Onagraceae	NA	Camissonia	NA	C. cheiranthifolia	NA	NA	flower borer	flower borer	Virginia J. Emery	Christopher G. Eckert	Queen's University	ABLOM085-08	NA	NA	NA	NA	NA	NA
ABLOM086	Momphidae	Mompha	M. sp. Camissonia.flower.borer.CA.2	N. America	USA	California	San Luis Obispo	CMS1C	35.396	-120.866	NA	2007-07-02	Onagraceae	NA	Camissonia	NA	C. cheiranthifolia	NA	NA	flower borer	flower borer	Virginia J. Emery	Christopher G. Eckert	Queen's University	ABLOM086-08	NA	NA	NA	NA	NA	NA
ABLOM087	Momphidae	Mompha	M. sp. Camissonia.flower.borer.CA.2	N. America	USA	California	San Luis Obispo	CMS1C	35.396	-120.866	NA	2007-07-02	Onagraceae	NA	Camissonia	NA	C. cheiranthifolia	NA	NA	flower borer	flower borer	Virginia J. Emery	Christopher G. Eckert	Queen's University	ABLOM087-08	NA	NA	NA	NA	NA	NA
ABLOM088	Momphidae	Mompha	M. sp. Camissonia.flower.borer.CA.2	N. America	USA	California	San Luis Obispo	CMS1C	35.396	-120.866	NA	2007-07-02	Onagraceae	NA	Camissonia	NA	C. cheiranthifolia	NA	NA	flower borer	flower borer	Virginia J. Emery	Christopher G. Eckert	Queen's University	ABLOM088-08	NA	NA	NA	NA	NA	NA
ABLOM091	Momphidae	Mompha	M. sp. Camissonia.flower.borer.CA.2	N. America	USA	California	Ventura	COR1C	34.138	-119.183	NA	2006-06-17	Onagraceae	NA	Camissonia	NA	C. cheiranthifolia	NA	NA	flower borer	flower borer	Virginia J. Emery	Christopher G. Eckert	Queen's University	ABLOM091-08	NA	NA	NA	NA	NA	NA
ABLOM097	Momphidae	Mompha	M. sp. Camissonia.flower.borer.CA.2	N. America	USA	California	San Luis Obispo	CSP1C	35.366	-120.862	NA	2007-07-01	Onagraceae	NA	Camissonia	NA	C. cheiranthifolia	NA	NA	flower borer	flower borer	Virginia J. Emery	Christopher G. Eckert	Queen's University	ABLOM097-08	NA	NA	NA	NA	NA	NA
ABLOM098	Momphidae	Mompha	M. sp. Camissonia.flower.borer.CA.2	N. America	USA	California	San Luis Obispo	CSP1C	35.366	-120.862	NA	2007-07-01	Onagraceae	NA	Camissonia	NA	C. cheiranthifolia	NA	NA	flower borer	flower borer	Virginia J. Emery	Christopher G. Eckert	Queen's University	ABLOM098-08	NA	NA	NA	NA	NA	NA
ABLOM102	Momphidae	Mompha	M. sp. Camissonia.flower.borer.CA.2	N. America	USA	California	San Diego	CSS1C	32.641	-117.144	NA	2007-06-12	Onagraceae	NA	Camissonia	NA	C. cheiranthifolia	NA	NA	flower borer	flower borer	Virginia J. Emery	Christopher G. Eckert	Queen's University	ABLOM102-08	NA	NA	NA	NA	NA	NA
ABLOM105	Momphidae	Mompha	M. sp. Camissonia.flower.borer.CA.2	N. America	USA	California	Ventura	CTB1C	34.072	-119.039	NA	2005-06-06	Onagraceae	NA	Camissonia	NA	C. cheiranthifolia	NA	NA	flower borer	flower borer	Virginia J. Emery	Christopher G. Eckert	Queen's University	ABLOM105-08	NA	NA	NA	NA	NA	NA
ABLOM106	Momphidae	Mompha	M. sp. Camissonia.flower.borer.CA.2	N. America	USA	California	Ventura	CTB1C	34.072	-119.039	NA	2005-06-06	Onagraceae	NA	Camissonia	NA	C. cheiranthifolia	NA	NA	flower borer	flower borer	Virginia J. Emery	Christopher G. Eckert	Queen's University	ABLOM106-08	NA	NA	NA	NA	NA	NA
ABLOM107	Momphidae	Mompha	M. sp. Camissonia.flower.borer.CA.2	N. America	USA	California	Ventura	CTB1C	34.072	-119.039	NA	2005-06-06	Onagraceae	NA	Camissonia	NA	C. cheiranthifolia	NA	NA	flower borer	flower borer	Virginia J. Emery	Christopher G. Eckert	Queen's University	ABLOM107-08	NA	NA	NA	NA	NA	NA
ABLOM108	Momphidae	Mompha	M. sp. Camissonia.flower.borer.CA.2	N. America	USA	California	Ventura	CTB1C	34.072	-119.039	NA	2005-06-06	Onagraceae	NA	Camissonia	NA	C. cheiranthifolia	NA	NA	flower borer	flower borer	Virginia J. Emery	Christopher G. Eckert	Queen's University	ABLOM108-08	NA	NA	NA	NA	NA	NA
ABLOM109	Momphidae	Mompha	M. sp. Camissonia.flower.borer.CA.2	N. America	USA	California	San Diego	CTP1C	32.929	-117.259	NA	2007-06-11	Onagraceae	NA	Camissonia	NA	C. cheiranthifolia	NA	NA	flower borer	flower borer	Virginia J. Emery	Christopher G. Eckert	Queen's University	ABLOM109-08	NA	NA	NA	NA	NA	NA
ABLOM111	Momphidae	Mompha	M. sp. Camissonia.flower.borer.CA.2	N. America	USA	California	San Diego	CTP1C	32.929	-117.259	NA	2007-06-11	Onagraceae	NA	Camissonia	NA	C. cheiranthifolia	NA	NA	flower borer	flower borer	Virginia J. Emery	Christopher G. Eckert	Queen's University	ABLOM111-08	NA	NA	NA	NA	NA	NA
ABLOM112	Momphidae	Mompha	M. sp. Camissonia.flower.borer.CA.2	N. America	USA	California	San Diego	CTP1C	32.929	-117.259	NA	2007-06-11	Onagraceae	NA	Camissonia	NA	C. cheiranthifolia	NA	NA	flower borer	flower borer	Virginia J. Emery	Christopher G. Eckert	Queen's University	ABLOM112-08	NA	NA	NA	NA	NA	NA
ABLOM113	Momphidae	Mompha	M. sp. Camissonia.flower.borer.CA.2	N. America	USA	California	San Luis Obispo	CGN1C	35.033	-120.628	NA	2007-05-24	Onagraceae	NA	Camissonia	NA	C. cheiranthifolia	NA	NA	flower borer	flower borer	Virginia J. Emery	Christopher G. Eckert	Queen's University	ABLOM113-08	NA	NA	NA	NA	NA	NA
ABLOM114	Momphidae	Mompha	M. sp. Camissonia.flower.borer.CA.2	N. America	USA	California	San Luis Obispo	CGN1C	35.033	-120.628	NA	2007-05-24	Onagraceae	NA	Camissonia	NA	C. cheiranthifolia	NA	NA	flower borer	flower borer	Virginia J. Emery	Christopher G. Eckert	Queen's University	ABLOM114-08	NA	NA	NA	NA	NA	NA
ABLOM115	Momphidae	Mompha	M. sp. Camissonia.flower.borer.CA.2	N. America	USA	California	San Luis Obispo	CGN1C	35.033	-120.628	NA	2007-05-24	Onagraceae	NA	Camissonia	NA	C. cheiranthifolia	NA	NA	flower borer	flower borer	Virginia J. Emery	Christopher G. Eckert	Queen's University	ABLOM115-08	NA	NA	NA	NA	NA	NA
ABLOM116	Momphidae	Mompha	M. sp. Camissonia.flower.borer.CA.2	N. America	USA	California	San Luis Obispo	CGN2C	35.03	-120.634	NA	2005-06-15	Onagraceae	NA	Camissonia	NA	C. cheiranthifolia	NA	NA	flower borer	flower borer	Virginia J. Emery	Christopher G. Eckert	Queen's University	ABLOM116-08	NA	NA	NA	NA	NA	NA
ABLOM117	Momphidae	Mompha	M. sp. Camissonia.flower.borer.CA.2	N. America	USA	California	San Luis Obispo	CGN2C	35.03	-120.634	NA	2005-06-15	Onagraceae	NA	Camissonia	NA	C. cheiranthifolia	NA	NA	flower borer	flower borer	Virginia J. Emery	Christopher G. Eckert	Queen's University	ABLOM117-08	NA	NA	NA	NA	NA	NA
ABLOM118	Momphidae	Mompha	M. sp. Camissonia.flower.borer.CA.2	N. America	USA	California	Los Angeles	CDW2C	33.958	-117.45	NA	NA	Onagraceae	NA	Camissonia	NA	C. cheiranthifolia	NA	NA	flower borer	flower borer	Virginia J. Emery	Christopher G. Eckert	Queen's University	ABLOM118-08	NA	NA	NA	NA	NA	NA
ABLOM119	Momphidae	Mompha	M. sp. Camissonia.flower.borer.CA.2	N. America	USA	California	San Luis Obispo	CGN3C	34.951	-120.654	NA	2005-06-11	Onagraceae	NA	Camissonia	NA	C. cheiranthifolia	NA	NA	flower borer	flower borer	Virginia J. Emery	Christopher G. Eckert	Queen's University	ABLOM119-08	NA	NA	NA	NA	NA	NA
ABLOM120	Momphidae	Mompha	M. sp. Camissonia.flower.borer.CA.2	N. America	USA	California	San Luis Obispo	CGN3C	34.951	-120.654	NA	2005-06-11	Onagraceae	NA	Camissonia	NA	C. cheiranthifolia	NA	NA	flower borer	flower borer	Virginia J. Emery	Christopher G. Eckert	Queen's University	ABLOM120-08	NA	NA	NA	NA	NA	NA
ABLOM121	Momphidae	Mompha	M. sp. Camissonia.flower.borer.CA.2	N. America	USA	California	Santa Cruz	CMN1C	36.606	-121.864	NA	2005-06-24	Onagraceae	NA	Camissonia	NA	C. cheiranthifolia	NA	NA	flower borer	flower borer	Virginia J. Emery	Christopher G. Eckert	Queen's University	ABLOM121-08	NA	NA	NA	NA	NA	NA
ABLOM122	Momphidae	Mompha	M. sp. Camissonia.flower.borer.CA.2	N. America	USA	California	Mendocino	CMC1C	38.983	-123.706	NA	2007-06-19	Onagraceae	NA	Camissonia	NA	C. cheiranthifolia	NA	NA	flower borer	flower borer	Virginia J. Emery	Christopher G. Eckert	Queen's University	ABLOM122-08	NA	NA	NA	NA	NA	NA
ABLOM123	Momphidae	Mompha	M. sp. Camissonia.flower.borer.CA.2	N. America	USA	California	Mendocino	CMC1C	38.983	-123.706	NA	2007-06-19	Onagraceae	NA	Camissonia	NA	C. cheiranthifolia	NA	NA	flower borer	flower borer	Virginia J. Emery	Christopher G. Eckert	Queen's University	ABLOM123-08	NA	NA	NA	NA	NA	NA
ABLOM124	Momphidae	Mompha	M. sp. Camissonia.flower.borer.CA.2	N. America	USA	California	Mendocino	CMC1C	38.983	-123.706	NA	2007-06-19	Onagraceae	NA	Camissonia	NA	C. cheiranthifolia	NA	NA	flower borer	flower borer	Virginia J. Emery	Christopher G. Eckert	Queen's University	ABLOM124-08	NA	NA	NA	NA	NA	NA
ABLOM125	Momphidae	Mompha	M. sp. Camissonia.flower.borer.CA.2	N. America	USA	California	Mendocino	CPR1C	38.046	-122.988	NA	2007-06-18	Onagraceae	NA	Camissonia	NA	C. cheiranthifolia	NA	NA	flower borer	flower borer	Virginia J. Emery	Christopher G. Eckert	Queen's University	ABLOM125-08	NA	NA	NA	NA	NA	NA
ABLOM126	Momphidae	Mompha	M. sp. Camissonia.flower.borer.CA.2	N. America	USA	California	Mendocino	CPR1C	38.046	-122.988	NA	2007-06-18	Onagraceae	NA	Camissonia	NA	C. cheiranthifolia	NA	NA	flower borer	flower borer	Virginia J. Emery	Christopher G. Eckert	Queen's University	ABLOM126-08	NA	NA	NA	NA	NA	NA
ABLOM127	Momphidae	Mompha	M. sp. Camissonia.flower.borer.CA.2	N. America	USA	California	Mendocino	CPR1C	38.046	-122.988	NA	2007-06-18	Onagraceae	NA	Camissonia	NA	C. cheiranthifolia	NA	NA	flower borer	flower borer	Virginia J. Emery	Christopher G. Eckert	Queen's University	ABLOM127-08	NA	NA	NA	NA	NA	NA
ABLOM130	Momphidae	Mompha	M. sp. Camissonia.flower.borer.CA.2	N. America	USA	California	San Diego	CTP1C	32.929	-117.259	NA	2007-06-11	Onagraceae	NA	Camissonia	NA	C. cheiranthifolia	NA	NA	flower borer	flower borer	Virginia J. Emery	Christopher G. Eckert	Queen's University	ABLOM130-08	NA	NA	NA	NA	NA	NA
ABLOM131	Momphidae	Mompha	M. sp. Camissonia.flower.borer.CA.2	N. America	USA	California	Ventura	CTB1C	34.072	-119.039	NA	2005-06-06	Onagraceae	NA	Camissonia	NA	C. cheiranthifolia	NA	NA	flower borer	flower borer	Virginia J. Emery	Christopher G. Eckert	Queen's University	ABLOM131-08	NA	NA	NA	NA	NA	NA
ABLOM132	Momphidae	Mompha	M. sp. Camissonia.flower.borer.CA.2	N. America	USA	California	Ventura	CPD1C	34.003	-118.809	NA	2005-06-02	Onagraceae	NA	Camissonia	NA	C. cheiranthifolia	NA	NA	flower borer	flower borer	Virginia J. Emery	Christopher G. Eckert	Queen's University	ABLOM132-08	NA	NA	NA	NA	NA	NA
ABLOM134	Momphidae	Mompha	M. sp. Camissonia.flower.borer.CA.2	N. America	USA	California	Mendocino	CMK1C	39.516	-123.78	NA	2007-06-19	Onagraceae	NA	Camissonia	NA	C. cheiranthifolia	NA	NA	flower borer	flower borer	Virginia J. Emery	Christopher G. Eckert	Queen's University	ABLOM134-08	NA	NA	NA	NA	NA	NA
ABLOM135	Momphidae	Mompha	M. sp. Camissonia.flower.borer.CA.2	N. America	USA	California	San Luis Obispo	CMS1C	35.396	-120.866	NA	2006-06-06	Onagraceae	NA	Camissonia	NA	C. cheiranthifolia	NA	NA	flower borer	flower borer	Virginia J. Emery	ChristopherGEckert	Queen's University	ABLOM135-08	NA	NA	NA	NA	NA	NA
ABLOM137	Momphidae	Mompha	M. sp. Camissonia.flower.borer.CA.2	N. America	USA	California	San Luis Obispo	CMS1C	35.396	-120.866	NA	2006-06-06	Onagraceae	NA	Camissonia	NA	C. cheiranthifolia	NA	NA	flower borer	flower borer	Virginia J. Emery	ChristopherGEckert	Queen's University	ABLOM137-08	NA	NA	NA	NA	NA	NA
ABLOM139	Momphidae	Mompha	M. sp. Camissonia.flower.borer.CA.2	N. America	USA	California	Mendocino	CMC1C	38.983	-123.706	NA	2005-06-28	Onagraceae	NA	Camissonia	NA	C. cheiranthifolia	NA	NA	flower borer	flower borer	Virginia J. Emery	ChristopherGEckert	Queen's University	ABLOM139-08	NA	NA	NA	NA	NA	NA
ABLOM144	Momphidae	Mompha	M. sp. Camissonia.flower.borer.CA.2	N. America	USA	California	Santa Cruz	CMN1C	36.606	-121.864	NA	2005-06-24	Onagraceae	NA	Camissonia	NA	C. cheiranthifolia	NA	NA	flower borer	flower borer	Virginia J. Emery	ChristopherGEckert	Queen's University	ABLOM144-08	NA	NA	NA	NA	NA	NA
ABLOM146	Momphidae	Mompha	M. sp. Camissonia.flower.borer.CA.2	N. America	USA	California	Santa Cruz	CMN1C	36.606	-121.864	NA	2005-06-24	Onagraceae	NA	Camissonia	NA	C. cheiranthifolia	NA	NA	flower borer	flower borer	Virginia J. Emery	ChristopherGEckert	Queen's University	ABLOM146-08	NA	NA	NA	NA	NA	NA
ABLOM147	Momphidae	Mompha	M. sp. Camissonia.flower.borer.CA.2	N. America	USA	California	San Luis Obispo	CMS1C	35.396	-120.866	NA	2006-06-06	Onagraceae	NA	Camissonia	NA	C. cheiranthifolia	NA	NA	flower borer	flower borer	Virginia J. Emery	ChristopherGEckert	Queen's University	ABLOM147-08	NA	NA	NA	NA	NA	NA
ABLOM148	Momphidae	Mompha	M. sp. Camissonia.flower.borer.CA.2	N. America	USA	California	San Luis Obispo	CMS1C	35.396	-120.866	NA	2006-06-06	Onagraceae	NA	Camissonia	NA	C. cheiranthifolia	NA	NA	flower borer	flower borer	Virginia J. Emery	ChristopherGEckert	Queen's University	ABLOM148-08	NA	NA	NA	NA	NA	NA
ABLOM149	Momphidae	Mompha	M. sp. Camissonia.flower.borer.CA.2	N. America	USA	California	San Luis Obispo	CMS1C	35.396	-120.866	NA	2006-06-06	Onagraceae	NA	Camissonia	NA	C. cheiranthifolia	NA	NA	flower borer	flower borer	Virginia J. Emery	ChristopherGEckert	Queen's University	ABLOM149-08	NA	NA	NA	NA	NA	NA
ABLOM150	Momphidae	Mompha	M. sp. Camissonia.flower.borer.CA.2	N. America	USA	California	San Luis Obispo	CMS1C	35.396	-120.866	NA	2006-06-06	Onagraceae	NA	Camissonia	NA	C. cheiranthifolia	NA	NA	flower borer	flower borer	Virginia J. Emery	ChristopherGEckert	Queen's University	ABLOM150-08	NA	NA	NA	NA	NA	NA
ABLOM153	Momphidae	Mompha	M. sp. Camissonia.flower.borer.CA.2	N. America	USA	California	San Luis Obispo	CSP1C	35.366	-120.862	NA	2006-06-25	Onagraceae	NA	Camissonia	NA	C. cheiranthifolia	NA	NA	flower borer	flower borer	Virginia J. Emery	ChristopherGEckert	Queen's University	ABLOM153-08	NA	NA	NA	NA	NA	NA
ABLOM154	Momphidae	Mompha	M. sp. Camissonia.flower.borer.CA.2	N. America	USA	California	San Luis Obispo	CSP1C	35.366	-120.862	NA	2006-06-27	Onagraceae	NA	Camissonia	NA	C. cheiranthifolia	NA	NA	flower borer	flower borer	Virginia J. Emery	ChristopherGEckert	Queen's University	ABLOM154-08	NA	NA	NA	NA	NA	NA
ABLOM156	Momphidae	Mompha	M. sp. Camissonia.flower.borer.CA.2	N. America	USA	California	San Luis Obispo	CSP1C	35.366	-120.862	NA	2006-06-05	Onagraceae	NA	Camissonia	NA	C. cheiranthifolia	NA	NA	flower borer	flower borer	Virginia J. Emery	ChristopherGEckert	Queen's University	ABLOM156-08	NA	NA	NA	NA	NA	NA
ABLOM157	Momphidae	Mompha	M. sp. Camissonia.flower.borer.CA.2	N. America	USA	California	San Luis Obispo	CSP1C	35.366	-120.862	NA	2006-06-05	Onagraceae	NA	Camissonia	NA	C. cheiranthifolia	NA	NA	flower borer	flower borer	Virginia J. Emery	ChristopherGEckert	Queen's University	ABLOM157-08	NA	NA	NA	NA	NA	NA
ABLOM158	Momphidae	Mompha	M. sp. Camissonia.flower.borer.CA.2	N. America	USA	California	San Luis Obispo	CSP1C	35.366	-120.862	NA	2006-06-05	Onagraceae	NA	Camissonia	NA	C. cheiranthifolia	NA	NA	flower borer	flower borer	Virginia J. Emery	ChristopherGEckert	Queen's University	ABLOM158-08	NA	NA	NA	NA	NA	NA
ABLOM160	Momphidae	Mompha	M. sp. Camissonia.flower.borer.CA.2	N. America	USA	California	Ventura	CMG1C	34.228	-119.261	NA	2005-06-05	Onagraceae	NA	Camissonia	NA	C. cheiranthifolia	NA	NA	flower borer	flower borer	Virginia J. Emery	ChristopherGEckert	Queen's University	ABLOM160-08	NA	NA	NA	NA	NA	NA
ABLOM161	Momphidae	Mompha	M. sp. Camissonia.flower.borer.CA.2	N. America	USA	California	Ventura	CMG1C	34.228	-119.261	NA	2005-06-05	Onagraceae	NA	Camissonia	NA	C. cheiranthifolia	NA	NA	flower borer	flower borer	Virginia J. Emery	ChristopherGEckert	Queen's University	ABLOM161-08	NA	NA	NA	NA	NA	NA
ABLOM162	Momphidae	Mompha	M. sp. Camissonia.flower.borer.CA.2	N. America	USA	California	Ventura	CMG1C	34.228	-119.261	NA	2005-06-05	Onagraceae	NA	Camissonia	NA	C. cheiranthifolia	NA	NA	flower borer	flower borer	Virginia J. Emery	ChristopherGEckert	Queen's University	ABLOM162-08	NA	NA	NA	NA	NA	NA
ABLOM164	Momphidae	Mompha	M. sp. Camissonia.flower.borer.CA.2	N. America	USA	California	San Luis Obispo	CSP1C	35.366	-120.862	NA	2006-06-05	Onagraceae	NA	Camissonia	NA	C. cheiranthifolia	NA	NA	flower borer	flower borer	Virginia J. Emery	ChristopherGEckert	Queen's University	ABLOM164-08	NA	NA	NA	NA	NA	NA
ABLOM165	Momphidae	Mompha	M. sp. Camissonia.flower.borer.CA.2	N. America	USA	California	San Luis Obispo	CSP1C	35.366	-120.862	NA	2006-06-05	Onagraceae	NA	Camissonia	NA	C. cheiranthifolia	NA	NA	flower borer	flower borer	Virginia J. Emery	ChristopherGEckert	Queen's University	ABLOM165-08	NA	NA	NA	NA	NA	NA
ABLOM166	Momphidae	Mompha	M. sp. Camissonia.flower.borer.CA.2	N. America	USA	California	San Luis Obispo	CSP1C	35.366	-120.862	NA	2006-06-05	Onagraceae	NA	Camissonia	NA	C. cheiranthifolia	NA	NA	flower borer	flower borer	Virginia J. Emery	ChristopherGEckert	Queen's University	ABLOM166-08	NA	NA	NA	NA	NA	NA
ABLOM168	Momphidae	Mompha	M. sp. Camissonia.flower.borer.CA.2	N. America	USA	California	Los Angeles	CDW2C	33.958	-118.45	NA	2005-05-31	Onagraceae	NA	Camissonia	NA	C. cheiranthifolia	NA	NA	flower borer	flower borer	Virginia J. Emery	ChristopherGEckert	Queen's University	ABLOM168-08	NA	NA	NA	NA	NA	NA
ABLOM169	Momphidae	Mompha	M. sp. Camissonia.flower.borer.CA.2	N. America	USA	California	Ventura	CTB1C	34.072	-119.039	NA	2005-06-06	Onagraceae	NA	Camissonia	NA	C. cheiranthifolia	NA	NA	flower borer	flower borer	Virginia J. Emery	ChristopherGEckert	Queen's University	ABLOM169-08	NA	NA	NA	NA	NA	NA
ABLOM170	Momphidae	Mompha	M. sp. Camissonia.flower.borer.CA.2	N. America	USA	California	Ventura	COR1C	34.138	-119.183	NA	2006-06-17	Onagraceae	NA	Camissonia	NA	C. cheiranthifolia	NA	NA	flower borer	flower borer	Virginia J. Emery	ChristopherGEckert	Queen's University	ABLOM170-08	NA	NA	NA	NA	NA	NA
ABLOM176	Momphidae	Mompha	M. sp. Camissonia.flower.borer.CA.2	N. America	USA	California	Orange	CSO1C	33.381	-117.577	NA	2007-06-13	Onagraceae	NA	Camissonia	NA	C. cheiranthifolia	NA	NA	flower borer	flower borer	Virginia J. Emery	ChristopherGEckert	Queen's University	ABLOM176-08	NA	NA	NA	NA	NA	NA
ABLOM184	Momphidae	Mompha	M. sp. Camissonia.flower.borer.CA.2	N. America	USA	California	San Diego	CCP1C	33.235	-117.418	NA	2007-06-13	Onagraceae	NA	Camissonia	NA	C. cheiranthifolia	NA	NA	flower borer	flower borer	Virginia J. Emery	ChristopherGEckert	Queen's University	ABLOM184-08	NA	NA	NA	NA	NA	NA
ABLOM185	Momphidae	Mompha	M. sp. Camissonia.flower.borer.CA.2	N. America	USA	California	San Diego	CCP1C	33.235	-117.418	NA	2007-06-13	Onagraceae	NA	Camissonia	NA	C. cheiranthifolia	NA	NA	flower borer	flower borer	Virginia J. Emery	ChristopherGEckert	Queen's University	ABLOM185-08	NA	NA	NA	NA	NA	NA
ABLOM186	Momphidae	Mompha	M. sp. Camissonia.flower.borer.CA.2	N. America	USA	California	San Diego	CCP1C	33.235	-117.418	NA	2007-06-13	Onagraceae	NA	Camissonia	NA	C. cheiranthifolia	NA	NA	flower borer	flower borer	Virginia J. Emery	ChristopherGEckert	Queen's University	ABLOM186-08	NA	NA	NA	NA	NA	NA
ABLOM189	Momphidae	Mompha	M. sp. Camissonia.flower.borer.CA.2	N. America	USA	California	San Diego	CCP1C	33.235	-117.418	NA	2007-06-13	Onagraceae	NA	Camissonia	NA	C. cheiranthifolia	NA	NA	flower borer	flower borer	Virginia J. Emery	ChristopherGEckert	Queen's University	ABLOM189-08	NA	NA	NA	NA	NA	NA
ABLOM191	Momphidae	Mompha	M. sp. Camissonia.flower.borer.CA.2	N. America	USA	California	San Diego	CSS1C	32.641	-117.144	NA	2007-06-12	Onagraceae	NA	Camissonia	NA	C. cheiranthifolia	NA	NA	flower borer	flower borer	Virginia J. Emery	ChristopherGEckert	Queen's University	ABLOM191-08	NA	NA	NA	NA	NA	NA
ABLOM192	Momphidae	Mompha	M. sp. Camissonia.flower.borer.CA.2	N. America	USA	California	San Diego	CCB1C	33.083	-117.312	NA	2007-06-12	Onagraceae	NA	Camissonia	NA	C. cheiranthifolia	NA	NA	flower borer	flower borer	Virginia J. Emery	ChristopherGEckert	Queen's University	ABLOM192-08	NA	NA	NA	NA	NA	NA
ABLOM193	Momphidae	Mompha	M. sp. Camissonia.flower.borer.CA.2	N. America	USA	California	San Diego	CCB1C	33.083	-117.312	NA	2007-06-12	Onagraceae	NA	Camissonia	NA	C. cheiranthifolia	NA	NA	flower borer	flower borer	Virginia J. Emery	ChristopherGEckert	Queen's University	ABLOM193-08	NA	NA	NA	NA	NA	NA
ABLOM194	Momphidae	Mompha	M. sp. Camissonia.flower.borer.CA.2	N. America	USA	California	San Diego	CCB1C	33.083	-117.312	NA	2007-06-12	Onagraceae	NA	Camissonia	NA	C. cheiranthifolia	NA	NA	flower borer	flower borer	Virginia J. Emery	ChristopherGEckert	Queen's University	ABLOM194-08	NA	NA	NA	NA	NA	NA
ABLOM195	Momphidae	Mompha	M. sp. Camissonia.flower.borer.CA.2	N. America	USA	California	San Diego	CCB1C	33.083	-117.312	NA	2007-06-12	Onagraceae	NA	Camissonia	NA	C. cheiranthifolia	NA	NA	flower borer	flower borer	Virginia J. Emery	ChristopherGEckert	Queen's University	ABLOM195-08	NA	NA	NA	NA	NA	NA
ABLOM196	Momphidae	Mompha	M. sp. Camissonia.flower.borer.CA.2	N. America	USA	California	San Diego	CCB1C	33.083	-117.312	NA	2007-06-12	Onagraceae	NA	Camissonia	NA	C. cheiranthifolia	NA	NA	flower borer	flower borer	Virginia J. Emery	ChristopherGEckert	Queen's University	ABLOM196-08	NA	NA	NA	NA	NA	NA
ABLOM197	Momphidae	Mompha	M. sp. Camissonia.flower.borer.CA.2	N. America	USA	California	San Diego	CCB1C	33.083	-117.312	NA	2007-06-12	Onagraceae	NA	Camissonia	NA	C. cheiranthifolia	NA	NA	flower borer	flower borer	Virginia J. Emery	ChristopherGEckert	Queen's University	ABLOM197-08	NA	NA	NA	NA	NA	NA
ABLOM202	Momphidae	Mompha	M. sp. Camissonia.flower.borer.CA.2	N. America	USA	California	Santa Barbara	CED1C	34.412	-119.883	NA	2007-05-10	Onagraceae	NA	Camissonia	NA	C. cheiranthifolia	NA	NA	flower borer	flower borer	Virginia J. Emery	ChristopherGEckert	Queen's University	ABLOM202-08	NA	NA	NA	NA	NA	NA
ABLOM205	Momphidae	Mompha	M. sp. Camissonia.flower.borer.CA.2	N. America	USA	California	San Diego	CBF1C	32.542	-117.124	NA	2007-06-11	Onagraceae	NA	Camissonia	NA	C. cheiranthifolia	NA	NA	flower borer	flower borer	Virginia J. Emery	ChristopherGEckert	Queen's University	ABLOM205-08	NA	NA	NA	NA	NA	NA
ABLOM206	Momphidae	Mompha	M. sp. Camissonia.flower.borer.CA.2	N. America	USA	California	San Diego	CBF1C	32.542	-117.124	NA	2007-06-11	Onagraceae	NA	Camissonia	NA	C. cheiranthifolia	NA	NA	flower borer	flower borer	Virginia J. Emery	ChristopherGEckert	Queen's University	ABLOM206-08	NA	NA	NA	NA	NA	NA
ABLOM212	Momphidae	Mompha	M. sp. Camissonia.flower.borer.CA.2	N. America	USA	California	Santa Barbara	CED1C	34.412	-119.883	NA	2007-05-10	Onagraceae	NA	Camissonia	NA	C. cheiranthifolia	NA	NA	flower borer	flower borer	Virginia J. Emery	ChristopherGEckert	Queen's University	ABLOM212-08	NA	NA	NA	NA	NA	NA
ABLOM217	Momphidae	Mompha	M. sp. Camissonia.flower.borer.CA.2	N. America	USA	California	Santa Cruz	CMN1C	36.606	-121.864	NA	2005-06-25	Onagraceae	NA	Camissonia	NA	C. cheiranthifolia	NA	NA	flower borer	flower borer	Virginia J. Emery	ChristopherGEckert	Queen's University	ABLOM217-08	NA	NA	NA	NA	NA	NA
ABLOM218	Momphidae	Mompha	M. sp. Camissonia.flower.borer.CA.2	N. America	USA	California	Santa Cruz	CMN1C	36.606	-121.864	NA	2005-06-25	Onagraceae	NA	Camissonia	NA	C. cheiranthifolia	NA	NA	flower borer	flower borer	Virginia J. Emery	ChristopherGEckert	Queen's University	ABLOM218-08	NA	NA	NA	NA	NA	NA
ABLOM219	Momphidae	Mompha	M. sp. Camissonia.flower.borer.CA.2	N. America	USA	California	Santa Cruz	CMN1C	36.606	-121.864	NA	2005-06-25	Onagraceae	NA	Camissonia	NA	C. cheiranthifolia	NA	NA	flower borer	flower borer	Virginia J. Emery	ChristopherGEckert	Queen's University	ABLOM219-08	NA	NA	NA	NA	NA	NA
ABLOM220	Momphidae	Mompha	M. sp. Camissonia.flower.borer.CA.2	N. America	USA	California	Santa Cruz	CMN1C	36.606	-121.864	NA	2005-06-25	Onagraceae	NA	Camissonia	NA	C. cheiranthifolia	NA	NA	flower borer	flower borer	Virginia J. Emery	ChristopherGEckert	Queen's University	ABLOM220-08	NA	NA	NA	NA	NA	NA
ABLOM224	Momphidae	Mompha	M. sp. Camissonia.flower.borer.CA.2	N. America	USA	California	Santa Barbara	CCO1C	34.412	-119.883	NA	2007-06-15	Onagraceae	NA	Camissonia	NA	C. cheiranthifolia	NA	NA	flower borer	flower borer	Virginia J. Emery	ChristopherGEckert	Queen's University	ABLOM224-08	NA	NA	NA	NA	NA	NA
ABLOM225	Momphidae	Mompha	M. sp. Camissonia.flower.borer.CA.2	N. America	USA	California	Santa Barbara	CCO1C	34.412	-119.883	NA	2007-06-15	Onagraceae	NA	Camissonia	NA	C. cheiranthifolia	NA	NA	flower borer	flower borer	Virginia J. Emery	ChristopherGEckert	Queen's University	ABLOM225-08	NA	NA	NA	NA	NA	NA
ABLOM227	Momphidae	Mompha	M. sp. Camissonia.flower.borer.CA.2	N. America	USA	California	Santa Barbara	CCO1C	34.412	-119.883	NA	2007-06-15	Onagraceae	NA	Camissonia	NA	C. cheiranthifolia	NA	NA	flower borer	flower borer	Virginia J. Emery	ChristopherGEckert	Queen's University	ABLOM227-08	NA	NA	NA	NA	NA	NA
ABLOM228	Momphidae	Mompha	M. sp. Camissonia.flower.borer.CA.2	N. America	USA	California	Santa Cruz	CMN1C	36.606	-121.864	NA	2005-06-25	Onagraceae	NA	Camissonia	NA	C. cheiranthifolia	NA	NA	flower borer	flower borer	Virginia J. Emery	ChristopherGEckert	Queen's University	ABLOM228-08	NA	NA	NA	NA	NA	NA
SSBAD819	Momphidae	Mompha	M. sp. CAN.AB.Banff	N. America	Canada	Alberta	Banff National Park	Adjacent to train track and Bow River	51.282	-115.944	NA	2012-07-28	NA	NA	NA	NA	NA	NA	NA	NA	NA	Kate Perez	BIOBus 2012	Biodiversity Institute of Ontario	SSBAD819-12	NA	NA	NA	NA	NA	NA
CNGIK243	Momphidae	Mompha	M. sp. CAN.AB.BC.swest	N. America	Canada	British Columbia	Gulf Islands National Park Reserve	Harbour Road, Sidney	48.673	-123.429	NA	2012-02-08	NA	NA	NA	NA	NA	NA	NA	NA	NA	NA	Rob Walker	Biodiversity Institute of Ontario	CNGIK243-13	NA	NA	NA	NA	NA	NA
CNWLO109	Momphidae	Mompha	M. sp. CAN.AB.BC.swest	N. America	Canada	Alberta	Waterton Lakes National Park	Foothills Parkland Region	49.083	-113.876	NA	2012-08-28	NA	NA	NA	NA	NA	NA	NA	NA	NA	NA	Cyndi Smith	Biodiversity Institute of Ontario	CNWLO109-13	NA	NA	NA	NA	NA	NA
CNWLO115	Momphidae	Mompha	M. sp. CAN.AB.BC.swest	N. America	Canada	Alberta	Waterton Lakes National Park	Foothills Parkland Region	49.083	-113.876	NA	2012-08-28	NA	NA	NA	NA	NA	NA	NA	NA	NA	NA	Cyndi Smith	Biodiversity Institute of Ontario	CNWLO115-13	NA	NA	NA	NA	NA	NA
LBCE048	Momphidae	Mompha	M. sp. CAN.AB.BC.swest	N. America	Canada	British Columbia	Mount Revelstoke National Park	One-Mile Compound at base of Mount Revelstoke	51.0219	-118.207	NA	2005-07-27	NA	NA	NA	NA	NA	NA	NA	NA	NA	NA	Keith Pickthorn	Biodiversity Institute of Ontario	LBCE048-05	NA	NA	NA	NA	NA	NA
NGNAT066	Momphidae	Mompha	M. sp. CAN.AB.BC.swest	N. America	Canada	British Columbia	10 km W Kamloops	Grassland Remediated Area (treatment) - Site 2	50.658	-120.528	NA	2013-08-08	NA	NA	NA	NA	NA	NA	NA	NA	NA	NA	Chrystal Simon	Biodiversity Institute of Ontario	NGNAT066-14	NA	NA	NA	NA	NA	NA
SSWLE3788	Momphidae	Mompha	M. sp. CAN.AB.BC.swest	N. America	Canada	Alberta	Waterton Lakes National Park	NA	49.088	-113.883	NA	2012-08-11	NA	NA	NA	NA	NA	NA	NA	NA	NA	NA	BIOBus 2012	Biodiversity Institute of Ontario	SSWLE3788-13	NA	NA	NA	NA	NA	NA
CNJAF1519	Momphidae	Mompha	M. sp. CAN.AB.Jasper+waterton	N. America	Canada	Alberta	Jasper National Park	NA	52.867	-118.077	NA	2012-08-09	NA	NA	NA	NA	NA	NA	NA	NA	NA	NA	B. Sharp	Biodiversity Institute of Ontario	CNJAF1519-12	NA	NA	NA	NA	NA	NA
CNJAF1520	Momphidae	Mompha	M. sp. CAN.AB.Jasper+waterton	N. America	Canada	Alberta	Jasper National Park	NA	52.867	-118.077	NA	2012-08-09	NA	NA	NA	NA	NA	NA	NA	NA	NA	NA	B. Sharp	Biodiversity Institute of Ontario	CNJAF1520-12	NA	NA	NA	NA	NA	NA
CNJAF1523	Momphidae	Mompha	M. sp. CAN.AB.Jasper+waterton	N. America	Canada	Alberta	Jasper National Park	NA	52.867	-118.077	NA	2012-08-09	NA	NA	NA	NA	NA	NA	NA	NA	NA	NA	B. Sharp	Biodiversity Institute of Ontario	CNJAF1523-12	NA	NA	NA	NA	NA	NA
CNJAF1525	Momphidae	Mompha	M. sp. CAN.AB.Jasper+waterton	N. America	Canada	Alberta	Jasper National Park	NA	52.867	-118.077	NA	2012-08-09	NA	NA	NA	NA	NA	NA	NA	NA	NA	NA	B. Sharp	Biodiversity Institute of Ontario	CNJAF1525-12	NA	NA	NA	NA	NA	NA
CNJAF1528	Momphidae	Mompha	M. sp. CAN.AB.Jasper+waterton	N. America	Canada	Alberta	Jasper National Park	NA	52.867	-118.077	NA	2012-08-09	NA	NA	NA	NA	NA	NA	NA	NA	NA	NA	B. Sharp	Biodiversity Institute of Ontario	CNJAF1528-12	NA	NA	NA	NA	NA	NA
CNJAG1012	Momphidae	Mompha	M. sp. CAN.AB.Jasper+waterton	N. America	Canada	Alberta	Jasper National Park	NA	52.867	-118.077	NA	2012-08-22	NA	NA	NA	NA	NA	NA	NA	NA	NA	NA	B. Sharp, Grant Peregoodoff	Biodiversity Institute of Ontario	CNJAG1012-12	NA	NA	NA	NA	NA	NA
CNJAG1014	Momphidae	Mompha	M. sp. CAN.AB.Jasper+waterton	N. America	Canada	Alberta	Jasper National Park	NA	52.867	-118.077	NA	2012-08-22	NA	NA	NA	NA	NA	NA	NA	NA	NA	NA	B. Sharp, Grant Peregoodoff	Biodiversity Institute of Ontario	CNJAG1014-12	NA	NA	NA	NA	NA	NA
CNWLG036	Momphidae	Mompha	M. sp. CAN.AB.Jasper+waterton	N. America	Canada	Alberta	Waterton Lakes National Park	Foothills Parkland Region	49.083	-113.876	NA	2012-08-21	NA	NA	NA	NA	NA	NA	NA	NA	NA	NA	Emma Sylvester	Biodiversity Institute of Ontario	CNWLG036-12	NA	NA	NA	NA	NA	NA
CNWLG050	Momphidae	Mompha	M. sp. CAN.AB.Jasper+waterton	N. America	Canada	Alberta	Waterton Lakes National Park	Foothills Parkland Region	49.083	-113.876	NA	2012-08-21	NA	NA	NA	NA	NA	NA	NA	NA	NA	NA	Emma Sylvester	Biodiversity Institute of Ontario	CNWLG050-12	NA	NA	NA	NA	NA	NA
CNWLN021	Momphidae	Mompha	M. sp. CAN.AB.Jasper+waterton	N. America	Canada	Alberta	Waterton Lakes National Park	Foothills Parkland Region	49.083	-113.876	NA	2012-08-07	NA	NA	NA	NA	NA	NA	NA	NA	NA	NA	Emma Sylvester	Biodiversity Institute of Ontario	CNWLN021-13	NA	NA	NA	NA	NA	NA
CNWLO105	Momphidae	Mompha	M. sp. CAN.AB.Jasper+waterton	N. America	Canada	Alberta	Waterton Lakes National Park	Foothills Parkland Region	49.083	-113.876	NA	2012-08-28	NA	NA	NA	NA	NA	NA	NA	NA	NA	NA	Cyndi Smith	Biodiversity Institute of Ontario	CNWLO105-13	NA	NA	NA	NA	NA	NA
CNWLO130	Momphidae	Mompha	M. sp. CAN.AB.Jasper+waterton	N. America	Canada	Alberta	Waterton Lakes National Park	Foothills Parkland Region	49.083	-113.876	NA	2012-08-28	NA	NA	NA	NA	NA	NA	NA	NA	NA	NA	Cyndi Smith	Biodiversity Institute of Ontario	CNWLO130-13	NA	NA	NA	NA	NA	NA
SSWLE3829	Momphidae	Mompha	M. sp. CAN.AB.Jasper+waterton	N. America	Canada	Alberta	Waterton Lakes National Park	NA	49.088	-113.883	NA	2012-08-11	NA	NA	NA	NA	NA	NA	NA	NA	NA	NA	BIOBus 2012	Biodiversity Institute of Ontario	SSWLE3829-13	NA	NA	NA	NA	NA	NA
SSWLE8582	Momphidae	Mompha	M. sp. CAN.AB.Jasper+waterton	N. America	Canada	Alberta	Waterton Lakes National Park	NA	49.088	-113.883	NA	2012-08-10	NA	NA	NA	NA	NA	NA	NA	NA	NA	NA	BIOBus 2012	Biodiversity Institute of Ontario	SSWLE8582-13	NA	NA	NA	NA	NA	NA
CNRMD2625	Momphidae	Mompha	M. sp. CAN.AB.MB.central	N. America	Canada	Manitoba	Riding Mountain National Park	NA	50.676	-99.898	NA	2012-06-26	NA	NA	NA	NA	NA	NA	NA	NA	NA	NA	Pete, Amy	Biodiversity Institute of Ontario	CNRMD2625-12	NA	NA	NA	NA	NA	NA
CNWLD303	Momphidae	Mompha	M. sp. CAN.AB.MB.central	N. America	Canada	Alberta	Waterton Lakes National Park	Foothills Parkland Region	49.106	-113.819	NA	2012-07-04	NA	NA	NA	NA	NA	NA	NA	NA	NA	NA	Emma Sylvester	Biodiversity Institute of Ontario	CNWLD303-12	NA	NA	NA	NA	NA	NA
CNWLD317	Momphidae	Mompha	M. sp. CAN.AB.MB.central	N. America	Canada	Alberta	Waterton Lakes National Park	Foothills Parkland Region	49.106	-113.819	NA	2012-07-04	NA	NA	NA	NA	NA	NA	NA	NA	NA	NA	Emma Sylvester	Biodiversity Institute of Ontario	CNWLD317-12	NA	NA	NA	NA	NA	NA
CNWLD318	Momphidae	Mompha	M. sp. CAN.AB.MB.central	N. America	Canada	Alberta	Waterton Lakes National Park	Foothills Parkland Region	49.106	-113.819	NA	2012-07-04	NA	NA	NA	NA	NA	NA	NA	NA	NA	NA	Emma Sylvester	Biodiversity Institute of Ontario	CNWLD318-12	NA	NA	NA	NA	NA	NA
CNWLD323	Momphidae	Mompha	M. sp. CAN.AB.MB.central	N. America	Canada	Alberta	Waterton Lakes National Park	Foothills Parkland Region	49.106	-113.819	NA	2012-07-04	NA	NA	NA	NA	NA	NA	NA	NA	NA	NA	Emma Sylvester	Biodiversity Institute of Ontario	CNWLD323-12	NA	NA	NA	NA	NA	NA
CNWLD325	Momphidae	Mompha	M. sp. CAN.AB.MB.central	N. America	Canada	Alberta	Waterton Lakes National Park	Foothills Parkland Region	49.106	-113.819	NA	2012-07-04	NA	NA	NA	NA	NA	NA	NA	NA	NA	NA	Emma Sylvester	Biodiversity Institute of Ontario	CNWLD325-12	NA	NA	NA	NA	NA	NA
CNWLL028	Momphidae	Mompha	M. sp. CAN.AB.MB.central	N. America	Canada	Alberta	Waterton Lakes National Park	Foothills Parkland Region	49.106	-113.819	NA	2012-06-27	NA	NA	NA	NA	NA	NA	NA	NA	NA	NA	Emma Sylvester	Biodiversity Institute of Ontario	CNWLL028-13	NA	NA	NA	NA	NA	NA
LPMNB194	Momphidae	Mompha	M. sp. CAN.AB.MB.central	N. America	Canada	Manitoba	Riding Mountain NP	NA	50.656	-99.962	NA	2008-07-08	NA	NA	NA	NA	NA	NA	NA	NA	NA	NA	BIObus 2008	Biodiversity Institute of Ontario	LPMNB194-09	NA	NA	NA	NA	NA	NA
SSEIA6184	Momphidae	Mompha	M. sp. CAN.AB.MB.central	N. America	Canada	Alberta	Elk Island National Park	NA	53.567	-112.841	NA	2012-07-03	NA	NA	NA	NA	NA	NA	NA	NA	NA	NA	BIOBus 2012	Biodiversity Institute of Ontario	SSEIA6184-13	NA	NA	NA	NA	NA	NA
SSWLB1135	Momphidae	Mompha	M. sp. CAN.AB.MB.central	N. America	Canada	Alberta	Waterton Lakes National Park	NA	49.081	-113.879	NA	2012-06-27	NA	NA	NA	NA	NA	NA	NA	NA	NA	NA	BIOBus 2012	Biodiversity Institute of Ontario	SSWLB1135-13	NA	NA	NA	NA	NA	NA
SSWLB1138	Momphidae	Mompha	M. sp. CAN.AB.MB.central	N. America	Canada	Alberta	Waterton Lakes National Park	NA	49.081	-113.879	NA	2012-06-27	NA	NA	NA	NA	NA	NA	NA	NA	NA	NA	BIOBus 2012	Biodiversity Institute of Ontario	SSWLB1138-13	NA	NA	NA	NA	NA	NA
SSWLB1351	Momphidae	Mompha	M. sp. CAN.AB.MB.central	N. America	Canada	Alberta	Waterton Lakes National Park	NA	49.081	-113.879	NA	2012-06-27	NA	NA	NA	NA	NA	NA	NA	NA	NA	NA	BIOBus 2012	Biodiversity Institute of Ontario	SSWLB1351-13	NA	NA	NA	NA	NA	NA
SSWLB1348	Momphidae	Mompha	M. sp. CAN.AB.waterton.lakes.1	N. America	Canada	Alberta	Waterton Lakes National Park	NA	49.081	-113.879	NA	2012-06-27	NA	NA	NA	NA	NA	NA	NA	NA	NA	NA	BIOBus 2012	Biodiversity Institute of Ontario	SSWLB1348-13	NA	NA	NA	NA	NA	NA
SSWLE3828	Momphidae	Mompha	M. sp. CAN.AB.waterton.lakes.1	N. America	Canada	Alberta	Waterton Lakes National Park	NA	49.088	-113.883	NA	2012-08-11	NA	NA	NA	NA	NA	NA	NA	NA	NA	NA	BIOBus 2012	Biodiversity Institute of Ontario	SSWLE3828-13	NA	NA	NA	NA	NA	NA
SSWLE5073	Momphidae	Mompha	M. sp. CAN.AB.waterton.lakes.1	N. America	Canada	Alberta	Waterton Lakes National Park	NA	49.088	-113.883	NA	2012-08-11	NA	NA	NA	NA	NA	NA	NA	NA	NA	NA	BIOBus 2012	Biodiversity Institute of Ontario	SSWLE5073-13	NA	NA	NA	NA	NA	NA
SSWLE6601	Momphidae	Mompha	M. sp. CAN.AB.waterton.lakes.1	N. America	Canada	Alberta	Waterton Lakes National Park	NA	49.088	-113.883	NA	2012-08-11	NA	NA	NA	NA	NA	NA	NA	NA	NA	NA	BIOBus 2012	Biodiversity Institute of Ontario	SSWLE6601-13	NA	NA	NA	NA	NA	NA
LPAB906	Momphidae	Mompha	M. sp. CAN.AB.waterton.lakes.2	N. America	Canada	Alberta	Waterton Lakes NP	NA	49.105	-113.959	NA	2008-08-08	NA	NA	NA	NA	NA	NA	NA	NA	NA	NA	BIObus 2008	Biodiversity Institute of Ontario	LPAB906-08	NA	NA	NA	NA	NA	NA
SSWLB1131	Momphidae	Mompha	M. sp. CAN.AB.waterton.lakes.2	N. America	Canada	Alberta	Waterton Lakes National Park	NA	49.081	-113.879	NA	2012-06-27	NA	NA	NA	NA	NA	NA	NA	NA	NA	NA	BIOBus 2012	Biodiversity Institute of Ontario	SSWLB1131-13	NA	NA	NA	NA	NA	NA
SSWLE120	Momphidae	Mompha	M. sp. CAN.AB.waterton.lakes.2	N. America	Canada	Alberta	Waterton Lakes National Park	NA	49.088	-113.883	NA	2012-08-11	NA	NA	NA	NA	NA	NA	NA	NA	NA	NA	BIOBus 2012	Biodiversity Institute of Ontario	SSWLE120-13	NA	NA	NA	NA	NA	NA
SSWLE3848	Momphidae	Mompha	M. sp. CAN.AB.waterton.lakes.2	N. America	Canada	Alberta	Waterton Lakes National Park	NA	49.088	-113.883	NA	2012-08-11	NA	NA	NA	NA	NA	NA	NA	NA	NA	NA	BIOBus 2012	Biodiversity Institute of Ontario	SSWLE3848-13	NA	NA	NA	NA	NA	NA
SSWLE7337	Momphidae	Mompha	M. sp. CAN.AB.waterton.lakes.2	N. America	Canada	Alberta	Waterton Lakes National Park	NA	49.088	-113.883	NA	2012-08-11	NA	NA	NA	NA	NA	NA	NA	NA	NA	NA	BIOBus 2012	Biodiversity Institute of Ontario	SSWLE7337-13	NA	NA	NA	NA	NA	NA
SSWLB3747	Momphidae	Mompha	M. sp. CAN.AB.waterton.lakes.3	N. America	Canada	Alberta	Waterton Lakes National Park	NA	49.081	-113.879	NA	2012-06-21	NA	NA	NA	NA	NA	NA	NA	NA	NA	NA	BIOBus 2012	Biodiversity Institute of Ontario	SSWLB3747-13	NA	NA	NA	NA	NA	NA
SSWLE7340	Momphidae	Mompha	M. sp. CAN.AB.waterton.lakes.3	N. America	Canada	Alberta	Waterton Lakes National Park	NA	49.088	-113.883	NA	2012-08-11	NA	NA	NA	NA	NA	NA	NA	NA	NA	NA	BIOBus 2012	Biodiversity Institute of Ontario	SSWLE7340-13	NA	NA	NA	NA	NA	NA
CNRVG2672	Momphidae	Mompha	M. sp. CAN.BC	N. America	Canada	British Columbia	Mount Revelstoke National Park	NA	51.018	-118.205	NA	2014-09-23	NA	NA	NA	NA	NA	NA	NA	NA	NA	Angela Telfer	S.Devita	Biodiversity Institute of Ontario	CNRVG2672-15	NA	NA	NA	NA	NA	NA
CNRVG2685	Momphidae	Mompha	M. sp. CAN.BC	N. America	Canada	British Columbia	Mount Revelstoke National Park	NA	51.018	-118.205	NA	2014-09-23	NA	NA	NA	NA	NA	NA	NA	NA	NA	Angela Telfer	S.Devita	Biodiversity Institute of Ontario	CNRVG2685-15	NA	NA	NA	NA	NA	NA
NGAAA708	Momphidae	Mompha	M. sp. CAN.BC	N. America	Canada	British Columbia	10 km W Kamloops	Wetland Protected Area (control) - Site 3	50.663	-120.504	NA	2013-09-05	NA	NA	NA	NA	NA	NA	NA	NA	NA	NA	Chrystal Simon	Biodiversity Institute of Ontario	NGAAA708-14	NA	NA	NA	NA	NA	NA
SMTPJ4668	Momphidae	Mompha	M. sp. CAN.BC	N. America	Canada	British Columbia	Vancouver	EQP-CLL-592	49.249	-123.142	NA	2014-10-03	NA	NA	NA	NA	NA	NA	NA	NA	NA	Angela Telfer	Adele Coady	Biodiversity Institute of Ontario	SMTPJ4668-14	NA	NA	NA	NA	NA	NA
SMTPM1278	Momphidae	Mompha	M. sp. CAN.BC	N. America	Canada	British Columbia	Merritt	EQP-CLL-555	50.112	-120.791	NA	2015-05-01	NA	NA	NA	NA	NA	NA	NA	NA	NA	Kate Perez	Heidi Andersen	Biodiversity Institute of Ontario	SMTPM1278-15	NA	NA	NA	NA	NA	NA
BBLPD594	Momphidae	Mompha	M. sp. CAN.BC.AB.MB	N. America	Canada	British Columbia	Kootenay NP	NA	50.627	-116.055	NA	2010-07-30	NA	NA	NA	NA	NA	NA	NA	NA	NA	NA	BIObus 2010	Biodiversity Institute of Ontario	BBLPD594-10	NA	NA	NA	NA	NA	NA
CNRMD2607	Momphidae	Mompha	M. sp. CAN.BC.AB.MB	N. America	Canada	Manitoba	Riding Mountain National Park	NA	50.676	-99.898	NA	2012-06-26	NA	NA	NA	NA	NA	NA	NA	NA	NA	NA	Pete, Amy	Biodiversity Institute of Ontario	CNRMD2607-12	NA	NA	NA	NA	NA	NA
CNRMD537	Momphidae	Mompha	M. sp. CAN.BC.AB.MB	N. America	Canada	Manitoba	Riding Mountain National Park	NA	50.676	-99.898	NA	2012-06-26	NA	NA	NA	NA	NA	NA	NA	NA	NA	NA	Pete, Amy	Biodiversity Institute of Ontario	CNRMD537-12	NA	NA	NA	NA	NA	NA
CNRMD539	Momphidae	Mompha	M. sp. CAN.BC.AB.MB	N. America	Canada	Manitoba	Riding Mountain National Park	NA	50.676	-99.898	NA	2012-06-26	NA	NA	NA	NA	NA	NA	NA	NA	NA	NA	Pete, Amy	Biodiversity Institute of Ontario	CNRMD539-12	NA	NA	NA	NA	NA	NA
CNRMD554	Momphidae	Mompha	M. sp. CAN.BC.AB.MB	N. America	Canada	Manitoba	Riding Mountain National Park	NA	50.676	-99.898	NA	2012-06-26	NA	NA	NA	NA	NA	NA	NA	NA	NA	NA	Pete, Amy	Biodiversity Institute of Ontario	CNRMD554-12	NA	NA	NA	NA	NA	NA
CNWBE430	Momphidae	Mompha	M. sp. CAN.BC.AB.MB	N. America	Canada	Alberta	Wood Buffalo National Park	NA	59.811	-111.989	NA	2012-06-07	NA	NA	NA	NA	NA	NA	NA	NA	NA	NA	Nicole Labine	Biodiversity Institute of Ontario	CNWBE430-13	NA	NA	NA	NA	NA	NA
CNWBE550	Momphidae	Mompha	M. sp. CAN.BC.AB.MB	N. America	Canada	Alberta	Wood Buffalo National Park	NA	59.811	-111.989	NA	2012-06-07	NA	NA	NA	NA	NA	NA	NA	NA	NA	NA	Nicole Labine	Biodiversity Institute of Ontario	CNWBE550-13	NA	NA	NA	NA	NA	NA
CNWLE1796	Momphidae	Mompha	M. sp. CAN.BC.AB.MB	N. America	Canada	Alberta	Waterton Lakes National Park	Foothills Parkland Region	49.083	-113.876	NA	2012-07-17	NA	NA	NA	NA	NA	NA	NA	NA	NA	NA	Emma Sylvester	Biodiversity Institute of Ontario	CNWLE1796-12	NA	NA	NA	NA	NA	NA
SSEIA6142	Momphidae	Mompha	M. sp. CAN.BC.AB.MB	N. America	Canada	Alberta	Elk Island National Park	NA	53.567	-112.841	NA	2012-07-03	NA	NA	NA	NA	NA	NA	NA	NA	NA	NA	BIOBus 2012	Biodiversity Institute of Ontario	SSEIA6142-13	NA	NA	NA	NA	NA	NA
SSEIA6162	Momphidae	Mompha	M. sp. CAN.BC.AB.MB	N. America	Canada	Alberta	Elk Island National Park	NA	53.567	-112.841	NA	2012-07-03	NA	NA	NA	NA	NA	NA	NA	NA	NA	NA	BIOBus 2012	Biodiversity Institute of Ontario	SSEIA6162-13	NA	NA	NA	NA	NA	NA
SSEIA6169	Momphidae	Mompha	M. sp. CAN.BC.AB.MB	N. America	Canada	Alberta	Elk Island National Park	NA	53.567	-112.841	NA	2012-07-03	NA	NA	NA	NA	NA	NA	NA	NA	NA	NA	BIOBus 2012	Biodiversity Institute of Ontario	SSEIA6169-13	NA	NA	NA	NA	NA	NA
SSEIA6175	Momphidae	Mompha	M. sp. CAN.BC.AB.MB	N. America	Canada	Alberta	Elk Island National Park	NA	53.567	-112.841	NA	2012-07-03	NA	NA	NA	NA	NA	NA	NA	NA	NA	NA	BIOBus 2012	Biodiversity Institute of Ontario	SSEIA6175-13	NA	NA	NA	NA	NA	NA
SSEIB2026	Momphidae	Mompha	M. sp. CAN.BC.AB.MB	N. America	Canada	Alberta	Elk Island National Park	NA	53.567	-112.851	NA	2012-07-03	NA	NA	NA	NA	NA	NA	NA	NA	NA	NA	BIOBus 2012	Biodiversity Institute of Ontario	SSEIB2026-13	NA	NA	NA	NA	NA	NA
SSWLB1350	Momphidae	Mompha	M. sp. CAN.BC.AB.MB	N. America	Canada	Alberta	Waterton Lakes National Park	NA	49.081	-113.879	NA	2012-06-27	NA	NA	NA	NA	NA	NA	NA	NA	NA	NA	BIOBus 2012	Biodiversity Institute of Ontario	SSWLB1350-13	NA	NA	NA	NA	NA	NA
BBLPD682	Momphidae	Mompha	M. sp. CAN.BC.AB.NL	N. America	Canada	British Columbia	Kootenay NP	NA	50.765	-115.941	NA	2010-07-29	NA	NA	NA	NA	NA	NA	NA	NA	NA	Angela Telfer	BIObus 2010	Biodiversity Institute of Ontario	BBLPD682-10	NA	NA	NA	NA	NA	NA
CNJAF1475	Momphidae	Mompha	M. sp. CAN.BC.AB.NL	N. America	Canada	Alberta	Jasper National Park	NA	52.867	-118.077	NA	2012-08-09	NA	NA	NA	NA	NA	NA	NA	NA	NA	Angela Telfer	B. Sharp	Biodiversity Institute of Ontario	CNJAF1475-12	NA	NA	NA	NA	NA	NA
NGNAX178	Momphidae	Mompha	M. sp. CAN.BC.AB.NL	N. America	Canada	British Columbia	10 km W Kamloops	Wetland Protected Area (control) - Site 3	50.663	-120.504	NA	2013-07-25	NA	NA	NA	NA	NA	NA	NA	NA	NA	NA	Chrystal Simon	Biodiversity Institute of Ontario	NGNAX178-14	NA	NA	NA	NA	NA	NA
SSGBB2298	Momphidae	Mompha	M. sp. CAN.BC.AB.NL	N. America	Canada	Newfoundland and Labrador	Gros Morne National Park	NA	49.429	-57.741	NA	2013-07-20	NA	NA	NA	NA	NA	NA	NA	NA	NA	Angela Telfer	BIObus 2013	Biodiversity Institute of Ontario	SSGBB2298-14	NA	NA	NA	NA	NA	NA
SSGBB2470	Momphidae	Mompha	M. sp. CAN.BC.AB.NL	N. America	Canada	Newfoundland and Labrador	Gros Morne National Park	NA	49.429	-57.741	NA	2013-07-20	NA	NA	NA	NA	NA	NA	NA	NA	NA	Angela Telfer	BIObus 2013	Biodiversity Institute of Ontario	SSGBB2470-14	NA	NA	NA	NA	NA	NA
SSGBB2661	Momphidae	Mompha	M. sp. CAN.BC.AB.NL	N. America	Canada	Newfoundland and Labrador	Gros Morne National Park	NA	49.429	-57.741	NA	2013-07-20	NA	NA	NA	NA	NA	NA	NA	NA	NA	Angela Telfer	BIObus 2013	Biodiversity Institute of Ontario	SSGBB2661-14	NA	NA	NA	NA	NA	NA
NGNAF108	Momphidae	Mompha	M. sp. CAN.BC.kamloops.1	N. America	Canada	British Columbia	10 km W Kamloops	Grassland Remediated Area (treatment) - Site 2	50.658	-120.528	NA	2013-07-11	NA	NA	NA	NA	NA	NA	NA	NA	NA	NA	Chrystal Simon	Biodiversity Institute of Ontario	NGNAF108-13	NA	NA	NA	NA	NA	NA
NGNAS332	Momphidae	Mompha	M. sp. CAN.BC.kamloops.1	N. America	Canada	British Columbia	10 km W Kamloops	Grassland Remediated Area (treatment) - Site 2	50.658	-120.528	NA	2013-07-25	NA	NA	NA	NA	NA	NA	NA	NA	NA	NA	Chrystal Simon	Biodiversity Institute of Ontario	NGNAS332-14	NA	NA	NA	NA	NA	NA
NGNAX293	Momphidae	Mompha	M. sp. CAN.BC.kamloops.1	N. America	Canada	British Columbia	10 km W Kamloops	Wetland Protected Area (control) - Site 3	50.663	-120.504	NA	2013-07-25	NA	NA	NA	NA	NA	NA	NA	NA	NA	NA	Chrystal Simon	Biodiversity Institute of Ontario	NGNAX293-14	NA	NA	NA	NA	NA	NA
NGNAY355	Momphidae	Mompha	M. sp. CAN.BC.kamloops.1	N. America	Canada	British Columbia	10 km W Kamloops	Wetland Protected Area (control) - Site 3	50.663	-120.504	NA	2013-08-08	NA	NA	NA	NA	NA	NA	NA	NA	NA	NA	Chrystal Simon	Biodiversity Institute of Ontario	NGNAY355-14	NA	NA	NA	NA	NA	NA
NGNAG359	Momphidae	Mompha	M. sp. CAN.BC.kamloops.2	N. America	Canada	British Columbia	10 km W Kamloops	Wetland Protected Area (control) - Site 3	50.663	-120.504	NA	2013-06-13	NA	NA	NA	NA	NA	NA	NA	NA	NA	NA	Chrystal Simon	Biodiversity Institute of Ontario	NGNAG359-13	NA	NA	NA	NA	NA	NA
NGNAH1207	Momphidae	Mompha	M. sp. CAN.BC.kamloops.2	N. America	Canada	British Columbia	10 km W Kamloops	Wetland Protected Area (control) - Site 3	50.663	-120.504	NA	2013-06-27	NA	NA	NA	NA	NA	NA	NA	NA	NA	NA	Chrystal Simon	Biodiversity Institute of Ontario	NGNAH1207-13	NA	NA	NA	NA	NA	NA
NGNAX074	Momphidae	Mompha	M. sp. CAN.BC.kamloops.2	N. America	Canada	British Columbia	10 km W Kamloops	Wetland Protected Area (control) - Site 3	50.663	-120.504	NA	2013-07-25	NA	NA	NA	NA	NA	NA	NA	NA	NA	NA	Chrystal Simon	Biodiversity Institute of Ontario	NGNAX074-14	NA	NA	NA	NA	NA	NA
NGNAE042	Momphidae	Mompha	M. sp. CAN.BC.kamloops.3	N. America	Canada	British Columbia	10 km W Kamloops	Grassland Remediated Area (treatment) - Site 2	50.658	-120.528	NA	2013-06-27	NA	NA	NA	NA	NA	NA	NA	NA	NA	NA	Chrystal Simon	Biodiversity Institute of Ontario	NGNAE042-13	NA	NA	NA	NA	NA	NA
NGNAH145	Momphidae	Mompha	M. sp. CAN.BC.kamloops.3	N. America	Canada	British Columbia	10 km W Kamloops	Wetland Protected Area (control) - Site 3	50.663	-120.504	NA	2013-06-27	NA	NA	NA	NA	NA	NA	NA	NA	NA	NA	Chrystal Simon	Biodiversity Institute of Ontario	NGNAH145-13	NA	NA	NA	NA	NA	NA
NGNAI820	Momphidae	Mompha	M. sp. CAN.BC.kamloops.3	N. America	Canada	British Columbia	10 km W Kamloops	Wetland Protected Area (control) - Site 3	50.663	-120.504	NA	2013-07-11	NA	NA	NA	NA	NA	NA	NA	NA	NA	NA	Chrystal Simon	Biodiversity Institute of Ontario	NGNAI820-13	NA	NA	NA	NA	NA	NA
NGNAX280	Momphidae	Mompha	M. sp. CAN.BC.kamloops.3	N. America	Canada	British Columbia	10 km W Kamloops	Wetland Protected Area (control) - Site 3	50.663	-120.504	NA	2013-07-25	NA	NA	NA	NA	NA	NA	NA	NA	NA	NA	Chrystal Simon	Biodiversity Institute of Ontario	NGNAX280-14	NA	NA	NA	NA	NA	NA
NGNAX377	Momphidae	Mompha	M. sp. CAN.BC.kamloops.3	N. America	Canada	British Columbia	10 km W Kamloops	Wetland Protected Area (control) - Site 3	50.663	-120.504	NA	2013-07-25	NA	NA	NA	NA	NA	NA	NA	NA	NA	NA	Chrystal Simon	Biodiversity Institute of Ontario	NGNAX377-14	NA	NA	NA	NA	NA	NA
CNKTC1692	Momphidae	Mompha	M. sp. CAN.BC.Kootenay.1	N. America	Canada	British Columbia	Kootenay National Park	NA	50.885	-116.052	NA	2014-09-07	NA	NA	NA	NA	NA	NA	NA	NA	NA	Angela Telfer	N.Dudley	Biodiversity Institute of Ontario	CNKTC1692-15	NA	NA	NA	NA	NA	NA
BBLPD589	Momphidae	Mompha	M. sp. CAN.BC.Kootenay.2	N. America	Canada	British Columbia	Kootenay NP	NA	50.627	-116.055	NA	2010-07-30	NA	NA	NA	NA	NA	NA	NA	NA	NA	NA	BIObus 2010	Biodiversity Institute of Ontario	BBLPD589-10	NA	NA	NA	NA	NA	NA
SMTPM1275	Momphidae	Mompha	M. sp. CAN.BC.merritt	N. America	Canada	British Columbia	Merritt	EQP-CLL-555	50.112	-120.791	NA	2015-05-01	NA	NA	NA	NA	NA	NA	NA	NA	NA	Kate Perez	Heidi Andersen	Biodiversity Institute of Ontario	SMTPM1275-15	NA	NA	NA	NA	NA	NA
BBLPD889	Momphidae	Mompha	M. sp. CAN.BC.revelstoke	N. America	Canada	British Columbia	Revelstoke	Grassy meadow	50.992	-118.157	NA	2010-07-11	NA	NA	NA	NA	NA	NA	NA	NA	NA	NA	BIObus 2010	Biodiversity Institute of Ontario	BBLPD889-10	NA	NA	NA	NA	NA	NA
JSJUN2081	Momphidae	Mompha	M. sp. CAN.ON	N. America	Canada	Ontario	Leeds and Grenville	4452 Rowsome Rd., Elizabethtown	44.618	-75.775	NA	2011-06-17	NA	NA	NA	NA	NA	NA	NA	NA	NA	Paul Hebert	James Sones	Biodiversity Institute of Ontario	JSJUN2081-11	NA	NA	NA	NA	NA	NA
MBIOF1594	Momphidae	Mompha	M. sp. CAN.ON	N. America	Canada	Ontario	Wellington County	Biodiversity Institute of Ontario	43.528	-80.229	NA	2013-07-11	NA	NA	NA	NA	NA	NA	NA	NA	NA	Jeremy deWaard	BIO Collections Staff	Biodiversity Institute of Ontario	MBIOF1594-13	NA	NA	NA	NA	NA	NA
RRMPC833	Momphidae	Mompha	M. sp. CAN.ON.Cambridge	N. America	Canada	Ontario	Cambridge	Site 4 - Blair Flats, unburned prairie	43.385	-80.369	NA	2015-05-14	NA	NA	NA	NA	NA	NA	NA	NA	NA	Angela Telfer	BIO Collections Staff	Biodiversity Institute of Ontario	RRMPC833-15	NA	NA	NA	NA	NA	NA
RRMPD509	Momphidae	Mompha	M. sp. CAN.ON.Cambridge	N. America	Canada	Ontario	Cambridge	Site 4 - Blair Flats, unburned prairie	43.385	-80.369	NA	2015-05-21	NA	NA	NA	NA	NA	NA	NA	NA	NA	Angela Telfer	BIO Collections Staff	Biodiversity Institute of Ontario	RRMPD509-15	NA	NA	NA	NA	NA	NA
RRMPE392	Momphidae	Mompha	M. sp. CAN.ON.Cambridge	N. America	Canada	Ontario	Cambridge	Site 4 - Blair Flats, unburned prairie	43.385	-80.369	NA	2015-05-27	NA	NA	NA	NA	NA	NA	NA	NA	NA	Angela Telfer	BIO Collections Staff	Biodiversity Institute of Ontario	RRMPE392-15	NA	NA	NA	NA	NA	NA
JSJUL2292	Momphidae	Mompha	M. sp. CAN.ON.leeds+grenville	N. America	Canada	Ontario	Leeds and Grenville	4452 Rowsome Rd., Elizabethtown	44.618	-75.775	NA	2011-07-23	NA	NA	NA	NA	NA	NA	NA	NA	NA	BOLD ID Engine	James Sones	Biodiversity Institute of Ontario	JSJUL2292-11	NA	NA	NA	NA	NA	NA
CNLMA484	Momphidae	Mompha	M. sp. CAN.QC.MB.ON	N. America	Canada	Quebec	La Mauricie National Park	near Visitor Centre	46.6507	-72.9698	NA	2013-08-05	NA	NA	NA	NA	NA	NA	NA	NA	NA	Kate Perez	Medo Toure	Biodiversity Institute of Ontario	CNLMA484-14	NA	NA	NA	NA	NA	NA
CNROB654	Momphidae	Mompha	M. sp. CAN.QC.MB.ON	N. America	Canada	Ontario	Rouge National Urban Park	NA	43.8223	-79.1897	NA	2013-05-14	NA	NA	NA	NA	NA	NA	NA	NA	NA	Kate Perez	L.Attard, K.Greenham	Biodiversity Institute of Ontario	CNROB654-13	NA	NA	NA	NA	NA	NA
CNROK1100	Momphidae	Mompha	M. sp. CAN.QC.MB.ON	N. America	Canada	Ontario	Rouge National Urban Park	NA	43.8223	-79.1897	NA	2013-09-03	NA	NA	NA	NA	NA	NA	NA	NA	NA	Kate Perez	L.Attard, K.Greenham	Biodiversity Institute of Ontario	CNROK1100-13	NA	NA	NA	NA	NA	NA
SMTPJ353	Momphidae	Mompha	M. sp. CAN.QC.MB.ON	N. America	Canada	Ontario	Waterloo	EQP-CLL-600	43.495	-80.624	NA	2014-10-03	NA	NA	NA	NA	NA	NA	NA	NA	NA	Angela Telfer	Allan Woodhouse	Biodiversity Institute of Ontario	SMTPJ353-14	NA	NA	NA	NA	NA	NA
SMTPM595	Momphidae	Mompha	M. sp. CAN.QC.MB.ON	N. America	Canada	Manitoba	Landmark	EQP-CLL-551	49.669	-96.818	NA	2015-05-08	NA	NA	NA	NA	NA	NA	NA	NA	NA	Kate Perez	Sheldon Hiebert	Biodiversity Institute of Ontario	SMTPM595-15	NA	NA	NA	NA	NA	NA
BBLPD396	Momphidae	Mompha	M. sp. CAN+FIN	N. America	Canada	British Columbia	Yoho NP	NA	51.447	-116.324	NA	2010-07-23	NA	NA	NA	NA	NA	NA	NA	NA	NA	NA	BIObus 2010	Biodiversity Institute of Ontario	BBLPD396-10	NA	NA	NA	NA	NA	NA
BBLPF103	Momphidae	Mompha	M. sp. CAN+FIN	N. America	Canada	Alberta	Jasper NP	NA	52.843	-118.072	NA	2010-07-31	NA	NA	NA	NA	NA	NA	NA	NA	NA	NA	BIObus 2010	Biodiversity Institute of Ontario	BBLPF103-10	NA	NA	NA	NA	NA	NA
CNBFC575	Momphidae	Mompha	M. sp. CAN+FIN	N. America	Canada	Alberta	Banff National Park	NA	51.436	-116.188	NA	2014-06-27	NA	NA	NA	NA	NA	NA	NA	NA	NA	Angela Telfer	R.Owchar	Biodiversity Institute of Ontario	CNBFC575-15	NA	NA	NA	NA	NA	NA
CNBFJ596	Momphidae	Mompha	M. sp. CAN+FIN	N. America	Canada	Alberta	Banff National Park	NA	51.436	-116.188	NA	2014-06-20	NA	NA	NA	NA	NA	NA	NA	NA	NA	Angela Telfer	R.Owchar	Biodiversity Institute of Ontario	CNBFJ596-15	NA	NA	NA	NA	NA	NA
CNBFK594	Momphidae	Mompha	M. sp. CAN+FIN	N. America	Canada	Alberta	Banff National Park	NA	51.436	-116.188	NA	2014-03-07	NA	NA	NA	NA	NA	NA	NA	NA	NA	Angela Telfer	R.Owchar	Biodiversity Institute of Ontario	CNBFK594-15	NA	NA	NA	NA	NA	NA
LBCG1941	Momphidae	Mompha	M. sp. CAN+FIN	N. America	Canada	British Columbia	nr. Sicamous	A2-B250	50.818	-118.875	NA	2008-07-10	NA	NA	NA	NA	NA	NA	NA	NA	NA	NA	deWaard, J.R.	Research Collection of Jeremy deWaard	LBCG1941-09	NA	NA	NA	NA	NA	NA
LBCH1729	Momphidae	Mompha	M. sp. CAN+FIN	N. America	Canada	British Columbia	nr. Sicamous	A4-F200	50.821	-118.861	NA	2009-07-09	NA	NA	NA	NA	NA	NA	NA	NA	NA	NA	deWaard, J.R.	Research Collection of Jeremy deWaard	LBCH1729-10	NA	NA	NA	NA	NA	NA
LBCH2228	Momphidae	Mompha	M. sp. CAN+FIN	N. America	Canada	British Columbia	nr. Sicamous	A4T2	50.822	-118.862	NA	2008-07-10	NA	NA	NA	NA	NA	NA	NA	NA	NA	NA	deWaard, J.R.	Research Collection of Jeremy deWaard	LBCH2228-10	NA	NA	NA	NA	NA	NA
LEFIG734	Momphidae	Mompha	M. sp. CAN+FIN	Europe	Finland	NA	Karelia borealis	Liperi	62.631	29.534	NA	NA	NA	NA	NA	NA	NA	NA	NA	NA	NA	Marko Mutanen	Tomi Mutanen	University of Oulu	LEFIG734-10	NA	NA	NA	NA	NA	NA
LEFIG735	Momphidae	Mompha	M. sp. CAN+FIN	Europe	Finland	NA	Satakunda	Saekylae	60.96	22.383	NA	2002-05-31	NA	NA	NA	NA	NA	NA	NA	NA	NA	Marko Mutanen	Tomi Mutanen	University of Oulu	LEFIG735-10	NA	NA	NA	NA	NA	NA
BBGAL022	Momphidae	Mompha	M. sp. CAN+USA.BC.QC.ON.AL.stem.galler	N. America	Canada	British Columbia	Glacier NP	NA	51.265	-117.494	NA	2010-07-16	NA	NA	NA	NA	NA	NA	NA	stem galler	stem galler	NA	BIObus 2010	Biodiversity Institute of Ontario	BBGAL022-11	NA	NA	NA	NA	NA	NA
BBGAL023	Momphidae	Mompha	M. sp. CAN+USA.BC.QC.ON.AL.stem.galler	N. America	Canada	British Columbia	Glacier NP	NA	51.265	-117.494	NA	2010-07-16	NA	NA	NA	NA	NA	NA	NA	stem galler	stem galler	NA	BIObus 2010	Biodiversity Institute of Ontario	BBGAL023-11	NA	NA	NA	NA	NA	NA
BBGAL024	Momphidae	Mompha	M. sp. CAN+USA.BC.QC.ON.AL.stem.galler	N. America	Canada	British Columbia	Glacier NP	NA	51.265	-117.494	NA	2010-07-16	NA	NA	NA	NA	NA	NA	NA	stem galler	stem galler	NA	BIObus 2010	Biodiversity Institute of Ontario	BBGAL024-11	NA	NA	NA	NA	NA	NA
BBGAL025	Momphidae	Mompha	M. sp. CAN+USA.BC.QC.ON.AL.stem.galler	N. America	Canada	British Columbia	Glacier NP	NA	51.265	-117.494	NA	2010-07-16	NA	NA	NA	NA	NA	NA	NA	stem galler	stem galler	NA	BIObus 2010	Biodiversity Institute of Ontario	BBGAL025-11	NA	NA	NA	NA	NA	NA
CNFNC1642	Momphidae	Mompha	M. sp. CAN+USA.BC.QC.ON.AL.stem.galler	N. America	Canada	Quebec	Forillon National Park	trail off of park compound (i.e. operation centre)	48.857	-64.376	NA	2013-06-10	NA	NA	NA	NA	NA	NA	NA	stem galler	stem galler	Angela Telfer	F.Tremblay	Biodiversity Institute of Ontario	CNFNC1642-14	NA	NA	NA	NA	NA	NA
CNFNM273	Momphidae	Mompha	M. sp. CAN+USA.BC.QC.ON.AL.stem.galler	N. America	Canada	Quebec	Forillon National Park	trail off of park compound (i.e. operation centre)	48.857	-64.376	NA	2013-05-30	NA	NA	NA	NA	NA	NA	NA	stem galler	stem galler	Angela Telfer	F.Tremblay	Biodiversity Institute of Ontario	CNFNM273-14	NA	NA	NA	NA	NA	NA
CNPKC484	Momphidae	Mompha	M. sp. CAN+USA.BC.QC.ON.AL.stem.galler	N. America	Canada	Ontario	Pukaskwa National Park	near Park Office	48.601	-86.2893	NA	2013-05-20	NA	NA	NA	NA	NA	NA	NA	stem galler	stem galler	Angela Telfer	Cavan Harpur	Biodiversity Institute of Ontario	CNPKC484-13	NA	NA	NA	NA	NA	NA
CNPKK1422	Momphidae	Mompha	M. sp. CAN+USA.BC.QC.ON.AL.stem.galler	N. America	Canada	Ontario	Pukaskwa National Park	near Park Office	48.601	-86.2893	NA	2013-09-09	NA	NA	NA	NA	NA	NA	NA	stem galler	stem galler	Angela Telfer	Cavan Harpur	Biodiversity Institute of Ontario	CNPKK1422-14	NA	NA	NA	NA	NA	NA
MOBIL1402	Momphidae	Mompha	M. sp. CAN+USA.BC.QC.ON.AL.stem.galler	N. America	USA	Alaska	Kenai Peninsula Borough	Cheechako Trail	60.46	-151.08	NA	2016-06-16	NA	NA	NA	NA	NA	NA	NA	stem galler	stem galler	NA	Matt Bowser	Biodiversity Institute of Ontario, Informatics Department	MOBIL1402-16	NA	NA	NA	NA	NA	NA
TH131	Momphidae	Undescribed spp.	M. sp. Centradenia.root.gall.CenAmer	N. America	Costa Rica	NA	NA	EBM1500m	10.3191	-84.8085	NA	NA	Melastomataceae	Melastomataceae	Centradenia	Centradenia	C. inaequilateralis	inaequilateralis	NA	root galler	root galler	Terry Harrison	NA	T. Harrison Collection, Charleston IL	NA	MK054515	MK055032	MK054692	NA	MK054336	NA
TH139	Momphidae	Undescribed spp.	M. sp. Centradenia.root.gall.CenAmer	N. America	Costa Rica	NA	NA	EBM1450m, waterfall#2	10.3191	-84.8085	NA	NA	Melastomataceae	Melastomataceae	Centradenia	Centradenia	C. inaequilateralis	inaequilateralis	NA	root galler	root galler	Terry Harrison	NA	T. Harrison Collection, Charleston IL	NA	MK054523	MK055036	MK054700	NA	MK054343	NA
TH143	Momphidae	Undescribed spp.	M. sp. Centradenia.root.gall.CenAmer	N. America	Costa Rica	NA	NA	EBM1450m, waterfall#2	10.3191	-84.8085	NA	NA	Melastomataceae	Melastomataceae	Centradenia	Centradenia	C. inaequilateralis	inaequilateralis	NA	root galler	root galler	Terry Harrison	NA	T. Harrison Collection, Charleston IL	NA	MK054527	MK055038	MK054704	MK054869	MK054348	MK055196
MP496	Momphidae	Mompha	M. sp. caespitosa.flower.borer.WY	N. America	USA	Wyoming	Teton	Atherton Camp	43.6384	-110.527	NA	2016-06-19	Onagraceae	Onagraceae	Oenothera	Oenothera	O. caespitosa	caespitosa caespitosa	LOL_610	flower borer	flower borer	Terry Harrison	A. Gruver, E. Lewis, T. Jogesh	NA	NA	MK054658	MK055048	MK054712	MK054874	MK054481	MK055200
TH126	Momphidae	Mompha	M. sp. caespitosa.flower.borer.WY	N. America	USA	Colorado	NA	Left Hand Canyon CO	40.1105	-105.306	NA	2015-06-23	Onagraceae	Onagraceae	Oenothera	Oenothera	O. caespitosa	caespitosa macroglottis	US_3411627	flower borer	flower borer	Terry Harrison	NA	T. Harrison Collection, Charleston IL	NA	MK054513	MK055030	MK054690	MK054861	MK054334	MK055174
TH138	Momphidae	Mompha	M. sp. Conostegia.apical.gall.CenAmer.1	N. America	Costa Rica	NA	NA	EBM1500m	10.3191	-84.8085	NA	NA	Melastomataceae	Melastomataceae	Conostegia	Conostegia	C. xalapensis	xalapensis	NA	stem galler	stem+leaf vein apical galler	Terry Harrison	NA	T. Harrison Collection, Charleston IL	NA	MK054522	NA	MK054699	MK054866	MK054344	NA
TH134	Momphidae	Undescribed spp.	M. sp. Conostegia.apical.gall.CenAmer.2	N. America	Costa Rica	NA	NA	EBM1500m	10.3191	-84.8085	NA	NA	Melastomataceae	Melastomataceae	Conostegia	Conostegia	C. xalapensis	xalapensis	NA	stem galler	stem+leaf vein apical galler	Terry Harrison	NA	T. Harrison Collection, Charleston IL	NA	MK054518	NA	MK054695	NA	MK054339	MK055172
TH135	Momphidae	Undescribed spp.	M. sp. Conostegia.apical.gall.CenAmer.2	N. America	Costa Rica	NA	NA	EBM1500m	10.3191	-84.8085	NA	NA	Melastomataceae	Melastomataceae	Conostegia	Conostegia	C. xalapensis	xalapensis	NA	stem galler	stem+leaf vein apical galler	Terry Harrison	NA	T. Harrison Collection, Charleston IL	NA	MK054519	NA	MK054696	NA	MK054340	NA
TH137	Momphidae	Undescribed spp.	M. sp. Conostegia.apical.gall.CenAmer.2	N. America	Costa Rica	NA	NA	EBM1500m	10.3191	-84.8085	NA	NA	Melastomataceae	Melastomataceae	Conostegia	Conostegia	C. xalapensis	xalapensis	NA	stem galler	stem+leaf vein apical galler	Terry Harrison	NA	T. Harrison Collection, Charleston IL	NA	MK054521	MK055035	MK054698	NA	MK054342	NA
TH141	Momphidae	Undescribed spp.	M. sp. Conostegia.apical.gall.CenAmer.2	N. America	Costa Rica	NA	NA	EBM1500m	10.3191	-84.8085	NA	NA	Melastomataceae	Melastomataceae	Conostegia	Conostegia	C. xalapensis	xalapensis	NA	stem galler	stem+leaf vein apical galler	Terry Harrison	NA	T. Harrison Collection, Charleston IL	NA	MK054525	MK055037	MK054702	NA	MK054346	NA
LTOL1031	Momphidae	Mompha	M. sp. CostaRica	N. America	Costa Rica	San Jose	Braulio Carrillo N.P.	NA	10.129	-83.993	NA	2006-03-13	NA	NA	NA	NA	NA	NA	NA	NA	NA	Kenji Nishida	Kenji Nishida	University of Maryland	LTOL1031-11	NA	NA	NA	NA	NA	NA
TH107	Momphidae	Mompha	M. sp. Galium.leaf.miner.MA	N. America	USA	Massachusetts	NA	Washington, MA	42.3659	-73.1162	NA	2014-07-08	Rubiaceae	Rubiaceae	Galium	Galium	G. asprellum	asprellum	NA	leaf miner	leaf miner	Terry Harrison	NA	T. Harrison Collection, Charleston IL	NA	MK054504	MK055021	MK054681	MK054858	MK054325	NA
TH148	Momphidae	Mompha	M. sp. Galium.leaf.miner.OK	N. America	USA	Oklahoma	NA	Mehan, Oklahoma	36.0445	-96.9414	NA	2015-10-13	Rubiaceae	Rubiaceae	Galium	Galium	G. spp.	sp.	NA	leaf miner	leaf miner	Terry Harrison	NA	T. Harrison Collection, Charleston IL	NA	MK054528	MK055040	MK054706	MK054870	MK054350	MK055197
MP052	Momphidae	Mompha	M. sp. Guara.flower.borer.AZ	N. America	USA	Arizona	Mojave	Hackberry Rd.	35.1865	-113.627	1076	2015-04-08	Onagraceae	Onagraceae	Oenothera	Oenothera	O. suffrutescens	suffrutescens	LOL_248	flower borer	flower borer	Terry Harrison	T. Jogesh	NA	NA	MK054563	MK055102	MK054756	MK054930	MK054392	MK055298
TH117	Momphidae	Mompha	M. sp. Guara.flower.borer.AZ	N. America	USA	Arizona	Mojave	Hackberry Rd.	35.1865	-113.627	NA	2015-04-08	Onagraceae	Onagraceae	Oenothera	Oenothera	O. suffrutescens	suffrutescens	LOL_248	flower borer	flower borer	Terry Harrison	NA	T. Harrison Collection, Charleston IL	NA	MK054510	MK055027	MK054687	MK054860	MK054331	MK055175
TH142	Momphidae	Mompha	M. sp. Hamelia.leaf.miner.CenAmer	N. America	Costa Rica	NA	NA	Alajuelita near Centro1164m	9.8992	-84.1008	NA	NA	Rubiaceae	Rubiaceae	Hamelia	Hamelia	H. patens	patens	NA	leaf miner	leaf miner	Terry Harrison	NA	T. Harrison Collection, Charleston IL	NA	MK054526	NA	MK054703	MK054868	MK054347	NA
TH140	Momphidae	Mompha	M. sp. Miconia.fruit.gall.CenAmer	N. America	Costa Rica	NA	NA	EBM1500m	10.3191	-84.8085	NA	NA	Melastomataceae	Melastomataceae	Miconia	Miconia	M. lonchophylla	lonchophylla	NA	fruit galler	fruit galler	Terry Harrison	NA	T. Harrison Collection, Charleston IL	NA	MK054524	NA	MK054701	MK054867	MK054345	NA
TH132	Momphidae	Undescribed spp.	M. sp. Monochaetum.fruit.gall.CenAmer	N. America	Costa Rica	NA	NA	Villa Mills, Cerro de la Muerte3000m	9.5666	-83.75	NA	NA	Melastomataceae	Melastomataceae	Monochaetum	Monochaetum	M. cf. amabile	cf. amabile	NA	fruit galler	fruit galler	Terry Harrison	NA	T. Harrison Collection, Charleston IL	NA	MK054516	MK055033	MK054693	MK054863	MK054337	NA
TH136	Momphidae	Mompha	M. sp. Psychotria.leaf.miner.CenAmer	N. America	Costa Rica	NA	NA	EBM1500m	10.3191	-84.8085	NA	NA	Rubiaceae	Rubiaceae	Psychotria	Psychotria	P. valeriana	valeriana	NA	leaf miner	leaf miner	Terry Harrison	NA	T. Harrison Collection, Charleston IL	NA	MK054520	MK055034	MK054697	MK054865	MK054341	MK055195
TH133	Momphidae	Mompha	M. sp. Rubiaceae.leaf.miner.CenAmer	N. America	Costa Rica	NA	NA	EBM (= Estaciâ€žn Biolâ€žgica Monteverde), waterfall#2	10.3191	-84.8085	NA	NA	Rubiaceae	Rubiaceae	NA	Large leaf Apocynaceae-like sp.	Large leaf Apocynaceae-like sp.	Large leaf Apocynaceae-like sp.	NA	leaf miner	leaf miner	Terry Harrison	NA	T. Harrison Collection, Charleston IL	NA	MK054517	NA	MK054694	MK054864	MK054338	NA
MP040	Momphidae	Mompha	M. sp. sct.anogra.flower.borer.CA	N. America	USA	California	San Bernardino	Sunrise Rocks	35.3732	-115.599	1297	2015-04-04	Onagraceae	Onagraceae	Oenothera	Oenothera	Section Anogra: californica, deltoides	californica avita	LOL_220	flower borer	flower borer	Terry Harrison	T. Jogesh	NA	NA	MK054558	MK055055	MK054801	MK054925	MK054387	MK055302
MP045	Momphidae	Mompha	M. sp. sct.anogra.flower.borer.CA	N. America	USA	California	San Bernardino	Sunrise Rocks	35.3732	-115.599	1297	2015-04-05	Onagraceae	Onagraceae	Oenothera	Oenothera	Section Anogra: californica, deltoides	californica avita	LOL_220	flower borer	flower borer	Terry Harrison	R. Overson, T. Jogesh	NA	NA	MK054560	MK055078	MK054774	MK054927	MK054389	MK055300
MP048	Momphidae	Mompha	M. sp. sct.anogra.flower.borer.CA	N. America	USA	Arizona	Mojave	Hackberry Rd.	35.1865	-113.627	1076	2015-04-06	Onagraceae	Onagraceae	Oenothera	Oenothera	Section Anogra: californica, deltoides	californica avita	LOL_239	flower borer	fruit borer	Terry Harrison	T. Jogesh	NA	NA	MK054561	MK055077	MK054803	MK054928	MK054390	MK055299
MP051	Momphidae	Mompha	M. sp. sct.anogra.flower.borer.CA	N. America	USA	Arizona	Mojave	Hackberry Rd.	35.1865	-113.627	1076	2015-04-06	Onagraceae	Onagraceae	Oenothera	Oenothera	Section Anogra: californica, deltoides	californica avita	LOL_239	flower borer	flower borer	Terry Harrison	T. Jogesh	NA	NA	MK054562	MK055159	MK054804	MK054929	MK054391	MK055328
TH112	Momphidae	Mompha	M. sp. sct.anogra.flower.borer.CA	N. America	USA	California	San Bernardino	Sunrise Rocks	35.3732	-115.599	NA	2015-04-04	Onagraceae	Onagraceae	Oenothera	Oenothera	Section Anogra: californica, deltoides	californica avita	LOL_220	flower borer	flower borer	Terry Harrison	NA	T. Harrison Collection, Charleston IL	NA	MK054507	MK055024	MK054684	NA	MK054328	MK055189
TH113	Momphidae	Mompha	M. sp. sct.anogra.flower.borer.CA	N. America	USA	California	San Bernardino	Sunrise Rocks	35.3732	-115.599	NA	2015-04-04	Onagraceae	Onagraceae	Oenothera	Oenothera	Section Anogra: californica, deltoides	californica avita	LOL_220	flower borer	flower borer	Terry Harrison	NA	T. Harrison Collection, Charleston IL	NA	MK054508	MK055025	MK054685	NA	MK054329	MK055190
MP043	Momphidae	Mompha	M. sp. sct.anogra.flower.borer.CA	N. America	USA	California	San Bernardino	Kelso Dunes	34.8956	-115.705	beginning: 783m; end: 796m	2015-04-04	Onagraceae	Onagraceae	Oenothera	Oenothera	Section Anogra: californica, deltoides	deltoides deltoides	LOL_234	flower borer	flower borer	Terry Harrison	R. Overson, T. Jogesh	NA	NA	MK054559	MK055162	MK054802	MK054926	MK054388	MK055301
TH114	Momphidae	Mompha	M. sp. sct.anogra.flower.borer.CA	N. America	USA	California	San Bernardino	Kelso Dunes	34.8956	-115.705	NA	2015-04-04	Onagraceae	Onagraceae	Oenothera	Oenothera	Section Anogra: californica, deltoides	deltoides deltoides	LOL_234	flower borer	flower borer	Terry Harrison	NA	T. Harrison Collection, Charleston IL	NA	MK054509	MK055026	MK054686	NA	MK054330	MK055191
TH40	Momphidae	Mompha	M. stellella	N. America	USA	Illinois	NA	Urbana IL Windsor/130	40.084	-88.1627	NA	2014-08-11	Onagraceae	Onagraceae	Oenothera	Oenothera	O. biennis; O. villosa,	biennis	NA	flower borer	flower borer	Terry Harrison	NA	T. Harrison Collection, Charleston IL	NA	MK054494	MK055011	MK054671	MK054847	MK054315	MK055181
SMTPB17143	Momphidae	Mompha	M. stellella	N. America	Canada	Ontario	Walkerton	EQP-CLL-547	44.1162	-81.147	NA	2013-05-03	Onagraceae	NA	Oenothera	NA	O. biennis; O. villosa,	NA	NA	flower borer	flower borer	NA	Alicia Tilker	Biodiversity Institute of Ontario	SMTPB17143-13	NA	NA	NA	NA	NA	NA
SMTPD5632	Momphidae	Mompha	M. stellella	N. America	Canada	Ontario	Guelph	NA	43.603	-80.271	NA	2013-09-27	Onagraceae	NA	Oenothera	NA	O. biennis; O. villosa,	NA	NA	flower borer	flower borer	NA	G.Meredith	Biodiversity Institute of Ontario	SMTPD5632-13	NA	NA	NA	NA	NA	NA
XAF782	Momphidae	Mompha	M. stellella	N. America	Canada	Ontario	Wellington County	Concession 11/Hume Rd	43.537	-80.134	NA	2005-06-17	Onagraceae	NA	Oenothera	NA	O. biennis; O. villosa,	NA	NA	flower borer	flower borer	Jean-Francois Landry	Paul Hebert	Biodiversity Institute of Ontario	XAF782-05	NA	NA	NA	NA	NA	NA
XAJ634	Momphidae	Mompha	M. stellella	N. America	Canada	Ontario	Wellington County	Concession 11/Hume Rd	43.537	-80.134	NA	2006-06-04	Onagraceae	NA	Oenothera	NA	O. biennis; O. villosa,	NA	NA	flower borer	flower borer	Jean-Francois Landry	Paul Hebert	Biodiversity Institute of Ontario	XAJ634-06	NA	NA	NA	NA	NA	NA
MP068	Momphidae	Mompha	M. stellella	N. America	USA	Arizona	NA	Common Garden	35.2144	-111.634	NA	2015-06-22	Onagraceae	Onagraceae	Oenothera	Oenothera	O. biennis; O. villosa,	villosa	NA	flower borer	flower borer	Terry Harrison	T. Jogesh	NA	NA	MK054573	MK055093	MK054810	MK054940	MK054402	MK055291
MP070	Momphidae	Mompha	M. stellella	N. America	USA	Arizona	NA	Common Garden	35.2144	-111.634	NA	2015-06-22	Onagraceae	Onagraceae	Oenothera	Oenothera	O. biennis; O. villosa,	villosa	NA	flower borer	flower borer	Terry Harrison	T. Jogesh	NA	NA	MK054574	MK055101	MK054811	MK054941	MK054403	MK055290
MP065	Momphidae	Mompha	M. stellella	N. America	USA	Arizona	Gila	Lockwood Spring	34.5336	-111.15	2188	2015-06-21	Onagraceae	Onagraceae	Oenothera	Oenothera	O. biennis; O. villosa,	villosa strigosa	LOL_946	flower borer	flower borer	Terry Harrison	T. Jogesh	NA	NA	MK054571	MK055113	MK054809	MK054938	MK054400	MK055292
TH125	Momphidae	Mompha	M. stellella	N. America	USA	Arizona	Gila	Lockwood Spring	34.5336	-111.15	NA	2015-06-21	Onagraceae	Onagraceae	Oenothera	Oenothera	O. biennis; O. villosa,	villosa strigosa	LOL_946	flower borer	flower borer	Terry Harrison	NA	T. Harrison Collection, Charleston IL	NA	MK054512	MK055029	MK054689	NA	MK054333	MK055193
PHLAF127	Momphidae	Mompha	M. sturnipennella.1	Europe	Macedonia	NA	NA	Mavrovo NP, Radika valley, around bridge, 10 km NN	41.789	20.547	NA	2011-08-01	Onagraceae	NA	Chamerion	NA	C. angustifolium	NA	NA	stem borer w/ gall; fruit borer	stem borer w/ gall; fruit borer	Peter Huemer	Huemer P. & Tarmann G. M.	Tiroler Landesmuseum Ferdinandeum	PHLAF127-11	NA	NA	NA	NA	NA	NA
PHLAF128	Momphidae	Mompha	M. sturnipennella.1	Europe	Macedonia	NA	NA	Mavrovo NP, Radika valley, around bridge, 10 km NN	41.789	20.547	NA	2011-08-01	Onagraceae	NA	Chamerion	NA	C. angustifolium	NA	NA	stem borer w/ gall; fruit borer	stem borer w/ gall; fruit borer	Peter Huemer	Huemer P. & Tarmann G. M.	Tiroler Landesmuseum Ferdinandeum	PHLAF128-11	NA	NA	NA	NA	NA	NA
CGUKD040	Momphidae	Mompha	M. sturnipennella.2	Europe	United Kingdom	England	Trafford	NA	53.44	-2.39	NA	2007-11-07	Onagraceae	NA	Chamerion	NA	C. angustifolium	NA	NA	stem borer w/ gall; fruit borer	stem borer w/ gall; fruit borer	Jean-Francois Landry	SMP 426	Natural History Museum, London	CGUKD040-09	NA	NA	NA	NA	NA	NA
CHLEP061	Momphidae	Mompha	M. sturnipennella.2	N. America	Canada	Manitoba	Churchill	NA	58.619	-93.829	NA	2009-07-26	Onagraceae	NA	Chamerion	NA	C. angustifolium	NA	NA	stem borer w/ gall; fruit borer	stem borer w/ gall; fruit borer	NA	P.D.N. Hebert	Biodiversity Institute of Ontario	CHLEP061-09	NA	NA	NA	NA	NA	NA
CNBFA170	Momphidae	Mompha	M. sturnipennella.2	N. America	Canada	Alberta	Banff National Park	NA	51.436	-116.188	NA	2014-06-06	Onagraceae	NA	Chamerion	NA	C. angustifolium	NA	NA	stem borer w/ gall; fruit borer	stem borer w/ gall; fruit borer	Angela Telfer	Jamie	Biodiversity Institute of Ontario	CNBFA170-15	NA	NA	NA	NA	NA	NA
CNBFB030	Momphidae	Mompha	M. sturnipennella.2	N. America	Canada	Alberta	Banff National Park	NA	51.436	-116.188	NA	2014-06-13	Onagraceae	NA	Chamerion	NA	C. angustifolium	NA	NA	stem borer w/ gall; fruit borer	stem borer w/ gall; fruit borer	Angela Telfer	Cathy/Rhonda	Biodiversity Institute of Ontario	CNBFB030-15	NA	NA	NA	NA	NA	NA
CNBFB349	Momphidae	Mompha	M. sturnipennella.2	N. America	Canada	Alberta	Banff National Park	NA	51.436	-116.188	NA	2014-06-13	Onagraceae	NA	Chamerion	NA	C. angustifolium	NA	NA	stem borer w/ gall; fruit borer	stem borer w/ gall; fruit borer	Angela Telfer	Cathy/Rhonda	Biodiversity Institute of Ontario	CNBFB349-15	NA	NA	NA	NA	NA	NA
CNFNI565	Momphidae	Mompha	M. sturnipennella.2	N. America	Canada	Quebec	Forillon National Park	trail off of park compound (i.e. operation centre)	48.857	-64.376	NA	2013-09-03	Onagraceae	NA	Chamerion	NA	C. angustifolium	NA	NA	stem borer w/ gall; fruit borer	stem borer w/ gall; fruit borer	Angela Telfer	Steve Pronovost	Biodiversity Institute of Ontario	CNFNI565-14	NA	NA	NA	NA	NA	NA
CNKLB1752	Momphidae	Mompha	M. sturnipennella.2	N. America	Canada	Yukon Territory	Kluane National Park and Reserve	NA	60.714	-137.432	NA	2014-02-07	Onagraceae	NA	Chamerion	NA	C. angustifolium	NA	NA	stem borer w/ gall; fruit borer	stem borer w/ gall; fruit borer	Kate Perez	C.Wong	Biodiversity Institute of Ontario	CNKLB1752-14	NA	NA	NA	NA	NA	NA
CNRMD2600	Momphidae	Mompha	M. sturnipennella.2	N. America	Canada	Manitoba	Riding Mountain National Park	NA	50.676	-99.898	NA	2012-06-26	Onagraceae	NA	Chamerion	NA	C. angustifolium	NA	NA	stem borer w/ gall; fruit borer	stem borer w/ gall; fruit borer	NA	Pete, Amy	Biodiversity Institute of Ontario	CNRMD2600-12	NA	NA	NA	NA	NA	NA
CNRMD551	Momphidae	Mompha	M. sturnipennella.2	N. America	Canada	Manitoba	Riding Mountain National Park	NA	50.676	-99.898	NA	2012-06-26	Onagraceae	NA	Chamerion	NA	C. angustifolium	NA	NA	stem borer w/ gall; fruit borer	stem borer w/ gall; fruit borer	NA	Pete, Amy	Biodiversity Institute of Ontario	CNRMD551-12	NA	NA	NA	NA	NA	NA
CNWBG2284	Momphidae	Mompha	M. sturnipennella.2	N. America	Canada	Alberta	Wood Buffalo National Park	NA	59.811	-111.989	NA	2012-07-27	Onagraceae	NA	Chamerion	NA	C. angustifolium	NA	NA	stem borer w/ gall; fruit borer	stem borer w/ gall; fruit borer	NA	Nicole Labine	Biodiversity Institute of Ontario	CNWBG2284-13	NA	NA	NA	NA	NA	NA
LEFIA044	Momphidae	Mompha	M. sturnipennella.2	Europe	Finland	NA	NA	Liperi	62.613	29.552	NA	2006-05-05	Onagraceae	NA	Chamerion	NA	C. angustifolium	NA	NA	stem borer w/ gall; fruit borer	stem borer w/ gall; fruit borer	Marko Mutanen	Marko Mutanen	University of Oulu	LEFIA044-10	NA	NA	NA	NA	NA	NA
LEFIB128	Momphidae	Mompha	M. sturnipennella.2	Europe	Finland	Northern Ostrobothnia	Ostrobottnia borealis pars australis	NA	65.071	25.725	NA	2006-05-24	Onagraceae	NA	Chamerion	NA	C. angustifolium	NA	NA	stem borer w/ gall; fruit borer	stem borer w/ gall; fruit borer	Marko Mutanen	Marko Mutanen	University of Oulu	LEFIB128-10	NA	NA	NA	NA	NA	NA
LEFIE416	Momphidae	Mompha	M. sturnipennella.2	Europe	Finland	NA	Karelia ladogensis	Simpele	61.423	29.323	NA	NA	Onagraceae	NA	Chamerion	NA	C. angustifolium	NA	NA	stem borer w/ gall; fruit borer	stem borer w/ gall; fruit borer	Marko Mutanen	Marko Mutanen, Panu Vaelimaeki	University of Oulu	LEFIE416-10	NA	NA	NA	NA	NA	NA
NGNAB1275	Momphidae	Mompha	M. sturnipennella.2	N. America	Canada	British Columbia	10 km W Kamloops	Wetland Remediated Area (treatment) - Site 1	50.643	-120.517	NA	2013-06-27	Onagraceae	NA	Chamerion	NA	C. angustifolium	NA	NA	stem borer w/ gall; fruit borer	stem borer w/ gall; fruit borer	NA	Chrystal Simon	Biodiversity Institute of Ontario	NGNAB1275-13	NA	NA	NA	NA	NA	NA
SMTPO1627	Momphidae	Mompha	M. sturnipennella.2	N. America	Canada	Ontario	New Liskeard	EQP-CLL-924	47.51	-79.679	NA	2015-09-27	Onagraceae	NA	Chamerion	NA	C. angustifolium	NA	NA	stem borer w/ gall; fruit borer	stem borer w/ gall; fruit borer	Angela Telfer	Carla Palangio	Biodiversity Institute of Ontario	SMTPO1627-15	NA	NA	NA	NA	NA	NA
CGUKC865	Momphidae	Mompha	M. subbistrigella	Europe	United Kingdom	England	Lancashire	Lightfoot Green	53.79	-2.74	NA	2007-04-20	Onagraceae	NA	Epilobium	NA	E. montanum	NA	NA	fruit borer	fruit borer	Jean-Francois Landry	SMP 40	Natural History Museum, London	CGUKC865-09	NA	NA	NA	NA	NA	NA
CGUKD143	Momphidae	Mompha	M. subbistrigella	Europe	United Kingdom	England	Dorset	NA	50.73	-2.73	NA	2007-05-17	Onagraceae	NA	Epilobium	NA	E. montanum	NA	NA	fruit borer	fruit borer	Jean-Francois Landry	MSP 14	Natural History Museum, London	CGUKD143-09	NA	NA	NA	NA	NA	NA
COLFF465	Momphidae	Mompha	M. subbistrigella	Europe	Finland	NA	Ostrobottnia borealis pars australis	NA	65.139	25.881	NA	2011-10-10	Onagraceae	NA	Epilobium	NA	E. montanum	NA	NA	fruit borer	fruit borer	Marko Mutanen	Petri Hirvonen	University of Oulu, Zoological Museum	COLFF465-13	NA	NA	NA	NA	NA	NA
FBLMU120	Momphidae	Mompha	M. subbistrigella	Europe	Germany	Bavaria	Niederbayern	Landshut-West	48.529	12.116	NA	2009-05-11	Onagraceae	NA	Epilobium	NA	E. montanum	NA	NA	fruit borer	fruit borer	Andreas Segerer	Dr. Theo Gruenewald	Research Collection of Theo Gruenewald	FBLMU120-09	NA	NA	NA	NA	NA	NA
FBLMU125	Momphidae	Mompha	M. subbistrigella	Europe	Germany	Bavaria	Niederbayern	Landshut-West	48.529	12.116	NA	1999-06-23	Onagraceae	NA	Epilobium	NA	E. montanum	NA	NA	fruit borer	fruit borer	Andreas Segerer	Dr. Theo Gruenewald	Research Collection of Theo Gruenewald	FBLMU125-09	NA	NA	NA	NA	NA	NA
GMGMK1051	Momphidae	Mompha	M. subbistrigella	Europe	Germany	Rhineland-Palatinate	Kreis Ahrweiler	NA	50.552	7.17	NA	2014-06-17	Onagraceae	NA	Epilobium	NA	E. montanum	NA	NA	fruit borer	fruit borer	Kate Perez	Rulik et al	Zoologisches Forschungsmuseum Alexander Koenig, Bonn	GMGMK1051-14	NA	NA	NA	NA	NA	NA
GMGMK904	Momphidae	Mompha	M. subbistrigella	Europe	Germany	Rhineland-Palatinate	Kreis Ahrweiler	NA	50.552	7.17	NA	2014-06-17	Onagraceae	NA	Epilobium	NA	E. montanum	NA	NA	fruit borer	fruit borer	Kate Perez	Rulik et al	Zoologisches Forschungsmuseum Alexander Koenig, Bonn	GMGMK904-14	NA	NA	NA	NA	NA	NA
GMGMK912	Momphidae	Mompha	M. subbistrigella	Europe	Germany	Rhineland-Palatinate	Kreis Ahrweiler	NA	50.552	7.17	NA	2014-06-17	Onagraceae	NA	Epilobium	NA	E. montanum	NA	NA	fruit borer	fruit borer	Kate Perez	Rulik et al	Zoologisches Forschungsmuseum Alexander Koenig, Bonn	GMGMK912-14	NA	NA	NA	NA	NA	NA
LEFIG736	Momphidae	Mompha	M. subbistrigella	Europe	Finland	NA	Regio Aboensis	Turku	NA	NA	NA	NA	Onagraceae	NA	Epilobium	NA	E. montanum	NA	NA	fruit borer	fruit borer	Marko Mutanen	Timo Nupponen, Kari Nupponen	University of Oulu	LEFIG736-10	NA	NA	NA	NA	NA	NA
LEFIG737	Momphidae	Mompha	M. subbistrigella	Europe	Finland	NA	Regio Aboensis	Turku	NA	NA	NA	NA	Onagraceae	NA	Epilobium	NA	E. montanum	NA	NA	fruit borer	fruit borer	Marko Mutanen	Timo Nupponen, Kari Nupponen	University of Oulu	LEFIG737-10	NA	NA	NA	NA	NA	NA
LEFIJ1241	Momphidae	Mompha	M. subbistrigella	Europe	Finland	NA	Regio aboensis	Salo	60.342	23.112	NA	NA	Onagraceae	NA	Epilobium	NA	E. montanum	NA	NA	fruit borer	fruit borer	Marko Mutanen	Tomi Mutanen	University of Oulu	LEFIJ1241-11	NA	NA	NA	NA	NA	NA
LEFIJ938	Momphidae	Mompha	M. subbistrigella	Europe	Finland	NA	Satakunda	Eurajoki	61.193	21.417	NA	2009-07-27	Onagraceae	NA	Epilobium	NA	E. montanum	NA	NA	fruit borer	fruit borer	Marko Mutanen	Juhani Itaemies	University of Oulu	LEFIJ938-10	NA	NA	NA	NA	NA	NA
NLLEA1376	Momphidae	Mompha	M. subbistrigella	Europe	Netherlands	South Holland	NA	Valkenburg (ZH)	52.167	4.443	NA	2010-04-25	Onagraceae	NA	Epilobium	NA	E. montanum	NA	NA	fruit borer	fruit borer	Camiel Doorenweerd	C. Doorenweerd	Naturalis Biodiversity Centre	NLLEA1376-14	NA	NA	NA	NA	NA	NA
NLLEA607	Momphidae	Mompha	M. subbistrigella	Europe	Netherlands	South Holland	NA	Wassenaar	52.157	4.38	NA	2011-06-12	Onagraceae	NA	Epilobium	NA	E. montanum	NA	NA	fruit borer	fruit borer	Camiel Doorenweerd	Doorenweerd	Naturalis Biodiversity Centre	NLLEA607-12	NA	NA	NA	NA	NA	NA
PHLAG207	Momphidae	Mompha	M. subbistrigella	Europe	Austria	Lower Austria	NA	Breiteneich	48.667	15.683	NA	2009-07-02	Onagraceae	NA	Epilobium	NA	E. montanum	NA	NA	fruit borer	fruit borer	O. Rist	O. Rist	Research Collection of Peter Buchner	PHLAG207-12	NA	NA	NA	NA	NA	NA
PHLAH254	Momphidae	Mompha	M. subbistrigella	Europe	Austria	NA	Vorarlberg	Ladritschvorsaess/ Fontanella	47.243	9.872	NA	2010-07-08	Onagraceae	NA	Epilobium	NA	E. montanum	NA	NA	fruit borer	fruit borer	Peter Huemer	Huemer P.	Tiroler Landesmuseum Ferdinandeum	PHLAH254-12	NA	NA	NA	NA	NA	NA
PHLAI620	Momphidae	Mompha	M. subbistrigella	Europe	Austria	Vorarlberg	NA	Ladritschvorsaess/ Fontanella	47.243	9.872	NA	2010-07-08	Onagraceae	NA	Epilobium	NA	E. montanum	NA	NA	fruit borer	fruit borer	Peter Huemer	Huemer P.	Tiroler Landesmuseum Ferdinandeum	PHLAI620-13	NA	NA	NA	NA	NA	NA
PHLAV232	Momphidae	Mompha	M. subbistrigella	Europe	Austria	Vorarlberg	NA	Bludesch, Bludescher Magerrasen E, Umg. Jordan	47.203	9.747	NA	2012-06-15	Onagraceae	NA	Epilobium	NA	E. montanum	NA	NA	fruit borer	fruit borer	Peter Huemer	Huemer P.	inatura, Dornbirn	PHLAV232-12	NA	NA	NA	NA	NA	NA
SMTPB12868	Momphidae	Mompha	M. subbistrigella	N. America	Canada	Ontario	Pickering	EQP-CLL-548	43.829	-79.132	NA	2013-05-03	Onagraceae	NA	Epilobium	NA	E. montanum	NA	NA	fruit borer	fruit borer	BOLD ID Engine	Paula Mbonda	Biodiversity Institute of Ontario	SMTPB12868-13	NA	NA	NA	NA	NA	NA
SMTPB18203	Momphidae	Mompha	M. subbistrigella	N. America	Canada	Ontario	Whitby	EQP-CLL-606	43.8942	-78.965	NA	2013-05-03	Onagraceae	NA	Epilobium	NA	E. montanum	NA	NA	fruit borer	fruit borer	BOLD ID Engine	Linda Phillips	Biodiversity Institute of Ontario	SMTPB18203-13	NA	NA	NA	NA	NA	NA
SMTPB18732	Momphidae	Mompha	M. subbistrigella	N. America	Canada	Ontario	Oshawa	EQP-CLL-585	43.9107	-78.891	NA	2013-05-03	Onagraceae	NA	Epilobium	NA	E. montanum	NA	NA	fruit borer	fruit borer	BOLD ID Engine	Tony Davidson	Biodiversity Institute of Ontario	SMTPB18732-13	NA	NA	NA	NA	NA	NA
SMTPB18734	Momphidae	Mompha	M. subbistrigella	N. America	Canada	Ontario	Oshawa	EQP-CLL-585	43.9107	-78.891	NA	2013-05-03	Onagraceae	NA	Epilobium	NA	E. montanum	NA	NA	fruit borer	fruit borer	BOLD ID Engine	Tony Davidson	Biodiversity Institute of Ontario	SMTPB18734-13	NA	NA	NA	NA	NA	NA
SMTPB18735	Momphidae	Mompha	M. subbistrigella	N. America	Canada	Ontario	Oshawa	EQP-CLL-585	43.9107	-78.891	NA	2013-05-03	Onagraceae	NA	Epilobium	NA	E. montanum	NA	NA	fruit borer	fruit borer	BOLD ID Engine	Tony Davidson	Biodiversity Institute of Ontario	SMTPB18735-13	NA	NA	NA	NA	NA	NA
SMTPJ3372	Momphidae	Mompha	M. subbistrigella	N. America	Canada	Ontario	London	EQP-CLL-589	43.03	-81.271	NA	2014-10-03	Onagraceae	NA	Epilobium	NA	E. montanum	NA	NA	fruit borer	fruit borer	Angela Telfer	Claire Gulliver	Biodiversity Institute of Ontario	SMTPJ3372-14	NA	NA	NA	NA	NA	NA
SMTPJ3375	Momphidae	Mompha	M. subbistrigella	N. America	Canada	Ontario	London	EQP-CLL-589	43.03	-81.271	NA	2014-10-03	Onagraceae	NA	Epilobium	NA	E. montanum	NA	NA	fruit borer	fruit borer	Angela Telfer	Claire Gulliver	Biodiversity Institute of Ontario	SMTPJ3375-14	NA	NA	NA	NA	NA	NA
CNEIC116	Momphidae	Mompha	M. terminella.CAN	N. America	Canada	Alberta	Elk Island National Park	The Point, near administration/warden office	53.685	-112.86	NA	2012-06-29	Onagraceae	NA	Circaea	NA	C. spp.	NA	NA	leaf miner	leaf miner	NA	Stephanie Church	Biodiversity Institute of Ontario	CNEIC116-12	NA	NA	NA	NA	NA	NA
CNFNF997	Momphidae	Mompha	M. terminella.CAN	N. America	Canada	Quebec	Forillon National Park	trail off of park compound (i.e. operation centre)	48.857	-64.376	NA	2013-07-22	Onagraceae	NA	Circaea	NA	C. spp.	NA	NA	leaf miner	leaf miner	Angela Telfer	F.Tremblay	Biodiversity Institute of Ontario	CNFNF997-14	NA	NA	NA	NA	NA	NA
CNGMD1854	Momphidae	Mompha	M. terminella.CAN	N. America	Canada	Newfoundland and Labrador	Gros Morne National Park	NA	49.5686	-57.8302	NA	2013-07-02	Onagraceae	NA	Circaea	NA	C. spp.	NA	NA	leaf miner	leaf miner	Angela Telfer	R.Reid	Biodiversity Institute of Ontario	CNGMD1854-14	NA	NA	NA	NA	NA	NA
CNGMD1859	Momphidae	Mompha	M. terminella.CAN	N. America	Canada	Newfoundland and Labrador	Gros Morne National Park	NA	49.5686	-57.8302	NA	2013-07-02	Onagraceae	NA	Circaea	NA	C. spp.	NA	NA	leaf miner	leaf miner	Angela Telfer	R.Reid	Biodiversity Institute of Ontario	CNGMD1859-14	NA	NA	NA	NA	NA	NA
CNGMD1862	Momphidae	Mompha	M. terminella.CAN	N. America	Canada	Newfoundland and Labrador	Gros Morne National Park	NA	49.5686	-57.8302	NA	2013-07-02	Onagraceae	NA	Circaea	NA	C. spp.	NA	NA	leaf miner	leaf miner	Angela Telfer	R.Reid	Biodiversity Institute of Ontario	CNGMD1862-14	NA	NA	NA	NA	NA	NA
CNGME1105	Momphidae	Mompha	M. terminella.CAN	N. America	Canada	Newfoundland and Labrador	Gros Morne National Park	NA	49.5686	-57.8302	NA	2013-07-16	Onagraceae	NA	Circaea	NA	C. spp.	NA	NA	leaf miner	leaf miner	NA	Anderson	Biodiversity Institute of Ontario	CNGME1105-14	NA	NA	NA	NA	NA	NA
CNROI188	Momphidae	Mompha	M. terminella.CAN	N. America	Canada	Ontario	Rouge National Urban Park	NA	43.8223	-79.1897	NA	2013-08-20	Onagraceae	NA	Circaea	NA	C. spp.	NA	NA	leaf miner	leaf miner	Angela Telfer	L.Attard, K.Greenham	Biodiversity Institute of Ontario	CNROI188-13	NA	NA	NA	NA	NA	NA
CNROM1143	Momphidae	Mompha	M. terminella.CAN	N. America	Canada	Ontario	Rouge National Urban Park	NA	43.8223	-79.1897	NA	2013-06-04	Onagraceae	NA	Circaea	NA	C. spp.	NA	NA	leaf miner	leaf miner	Angela Telfer	L.Attard, K.Greenham	Biodiversity Institute of Ontario	CNROM1143-13	NA	NA	NA	NA	NA	NA
CNROM1146	Momphidae	Mompha	M. terminella.CAN	N. America	Canada	Ontario	Rouge National Urban Park	NA	43.8223	-79.1897	NA	2013-06-04	Onagraceae	NA	Circaea	NA	C. spp.	NA	NA	leaf miner	leaf miner	Angela Telfer	L.Attard, K.Greenham	Biodiversity Institute of Ontario	CNROM1146-13	NA	NA	NA	NA	NA	NA
CNROM1155	Momphidae	Mompha	M. terminella.CAN	N. America	Canada	Ontario	Rouge National Urban Park	NA	43.8223	-79.1897	NA	2013-06-04	Onagraceae	NA	Circaea	NA	C. spp.	NA	NA	leaf miner	leaf miner	Angela Telfer	L.Attard, K.Greenham	Biodiversity Institute of Ontario	CNROM1155-13	NA	NA	NA	NA	NA	NA
CNROM1159	Momphidae	Mompha	M. terminella.CAN	N. America	Canada	Ontario	Rouge National Urban Park	NA	43.8223	-79.1897	NA	2013-06-04	Onagraceae	NA	Circaea	NA	C. spp.	NA	NA	leaf miner	leaf miner	Angela Telfer	L.Attard, K.Greenham	Biodiversity Institute of Ontario	CNROM1159-13	NA	NA	NA	NA	NA	NA
CNRON795	Momphidae	Mompha	M. terminella.CAN	N. America	Canada	Ontario	Rouge National Urban Park	NA	43.8223	-79.1897	NA	2013-06-18	Onagraceae	NA	Circaea	NA	C. spp.	NA	NA	leaf miner	leaf miner	Angela Telfer	L.Attard, K.Greenham	Biodiversity Institute of Ontario	CNRON795-13	NA	NA	NA	NA	NA	NA
CNRON797	Momphidae	Mompha	M. terminella.CAN	N. America	Canada	Ontario	Rouge National Urban Park	NA	43.8223	-79.1897	NA	2013-06-18	Onagraceae	NA	Circaea	NA	C. spp.	NA	NA	leaf miner	leaf miner	Angela Telfer	L.Attard, K.Greenham	Biodiversity Institute of Ontario	CNRON797-13	NA	NA	NA	NA	NA	NA
CNROO080	Momphidae	Mompha	M. terminella.CAN	N. America	Canada	Ontario	Rouge National Urban Park	NA	43.8223	-79.1897	NA	2013-07-02	Onagraceae	NA	Circaea	NA	C. spp.	NA	NA	leaf miner	leaf miner	Angela Telfer	L.Attard, K.Greenham	Biodiversity Institute of Ontario	CNROO080-13	NA	NA	NA	NA	NA	NA
CNROQ604	Momphidae	Mompha	M. terminella.CAN	N. America	Canada	Ontario	Rouge National Urban Park	NA	43.8223	-79.1897	NA	2013-07-30	Onagraceae	NA	Circaea	NA	C. spp.	NA	NA	leaf miner	leaf miner	Angela Telfer	L.Attard, K.Greenham	Biodiversity Institute of Ontario	CNROQ604-13	NA	NA	NA	NA	NA	NA
CNROS675	Momphidae	Mompha	M. terminella.CAN	N. America	Canada	Ontario	Rouge National Urban Park	NA	43.8223	-79.1897	NA	2013-08-27	Onagraceae	NA	Circaea	NA	C. spp.	NA	NA	leaf miner	leaf miner	Angela Telfer	L.Attard, K.Greenham	Biodiversity Institute of Ontario	CNROS675-13	NA	NA	NA	NA	NA	NA
RRSSA1304	Momphidae	Mompha	M. terminella.CAN	N. America	Canada	Ontario	Cambridge	Site 1 - Field Edge Forest	43.374	-80.354	NA	2015-05-31	Onagraceae	NA	Circaea	NA	C. spp.	NA	NA	leaf miner	leaf miner	Angela Telfer	BIO Collections Staff	Biodiversity Institute of Ontario	RRSSA1304-15	NA	NA	NA	NA	NA	NA
RRSSA308	Momphidae	Mompha	M. terminella.CAN	N. America	Canada	Ontario	Cambridge	Site 1 - Field Edge Forest	43.374	-80.354	NA	2015-05-25	Onagraceae	NA	Circaea	NA	C. spp.	NA	NA	leaf miner	leaf miner	Angela Telfer	BIO Collections Staff	Biodiversity Institute of Ontario	RRSSA308-15	NA	NA	NA	NA	NA	NA
SSBRB660	Momphidae	Mompha	M. terminella.CAN	N. America	Canada	Nova Scotia	Cape Breton Highlands National Park	NA	46.808	-60.733	NA	2013-06-29	Onagraceae	NA	Circaea	NA	C. spp.	NA	NA	leaf miner	leaf miner	Angela Telfer	BIObus 2013	Biodiversity Institute of Ontario	SSBRB660-14	NA	NA	NA	NA	NA	NA
SSEIC3912	Momphidae	Mompha	M. terminella.CAN	N. America	Canada	Alberta	Elk Island National Park	NA	53.663	-112.823	NA	2012-07-03	Onagraceae	NA	Circaea	NA	C. spp.	NA	NA	leaf miner	leaf miner	NA	BIOBus 2012	Biodiversity Institute of Ontario	SSEIC3912-13	NA	NA	NA	NA	NA	NA
SSEIC3913	Momphidae	Mompha	M. terminella.CAN	N. America	Canada	Alberta	Elk Island National Park	NA	53.663	-112.823	NA	2012-07-03	Onagraceae	NA	Circaea	NA	C. spp.	NA	NA	leaf miner	leaf miner	NA	BIOBus 2012	Biodiversity Institute of Ontario	SSEIC3913-13	NA	NA	NA	NA	NA	NA
SSEIC3914	Momphidae	Mompha	M. terminella.CAN	N. America	Canada	Alberta	Elk Island National Park	NA	53.663	-112.823	NA	2012-07-03	Onagraceae	NA	Circaea	NA	C. spp.	NA	NA	leaf miner	leaf miner	NA	BIOBus 2012	Biodiversity Institute of Ontario	SSEIC3914-13	NA	NA	NA	NA	NA	NA
SSGBB2365	Momphidae	Mompha	M. terminella.CAN	N. America	Canada	Newfoundland and Labrador	Gros Morne National Park	NA	49.429	-57.741	NA	2013-07-20	Onagraceae	NA	Circaea	NA	C. spp.	NA	NA	leaf miner	leaf miner	Angela Telfer	BIObus 2013	Biodiversity Institute of Ontario	SSGBB2365-14	NA	NA	NA	NA	NA	NA
SSGBB2497	Momphidae	Mompha	M. terminella.CAN	N. America	Canada	Newfoundland and Labrador	Gros Morne National Park	NA	49.429	-57.741	NA	2013-07-20	Onagraceae	NA	Circaea	NA	C. spp.	NA	NA	leaf miner	leaf miner	Angela Telfer	BIObus 2013	Biodiversity Institute of Ontario	SSGBB2497-14	NA	NA	NA	NA	NA	NA
SSPAC10312	Momphidae	Mompha	M. terminella.CAN	N. America	Canada	Saskatchewan	Prince Albert National Park	NA	53.7125	-106.048	NA	2012-07-14	Onagraceae	NA	Circaea	NA	C. spp.	NA	NA	leaf miner	leaf miner	NA	BIOBus 2012	Biodiversity Institute of Ontario	SSPAC10312-13	NA	NA	NA	NA	NA	NA
SSPAG284	Momphidae	Mompha	M. terminella.CAN	N. America	Canada	Saskatchewan	Prince Albert National Park	NA	53.9872	-106.282	NA	2012-07-14	Onagraceae	NA	Circaea	NA	C. spp.	NA	NA	leaf miner	leaf miner	NA	BIOBus 2012	Biodiversity Institute of Ontario	SSPAG284-13	NA	NA	NA	NA	NA	NA
LASTS287	Momphidae	Mompha	M. terminella.EU	Europe	Austria	NA	Vorarlberg	Feldkirch/ Bangs Unterried NW	47.277	9.556	NA	2007-07-18	Onagraceae	NA	Circaea	NA	C. spp.	NA	NA	leaf miner	leaf miner	Peter Huemer	Mayr A.	Research Collection of Toni Mayr	LASTS287-14	NA	NA	NA	NA	NA	NA
LEEUA164	Momphidae	Mompha	M. terminella.EU	Europe	Denmark	NA	Lfm	Hydesbyskov	NA	NA	NA	1997-09-17	Onagraceae	NA	Circaea	NA	C. spp.	NA	NA	leaf miner	leaf miner	Marko Mutanen	Uffe Seneca	University of Oulu	LEEUA164-11	NA	NA	NA	NA	NA	NA
LEEUA165	Momphidae	Mompha	M. terminella.EU	Europe	Denmark	NA	Lfm	Hydesbyskov	NA	NA	NA	1997-09-17	Onagraceae	NA	Circaea	NA	C. spp.	NA	NA	leaf miner	leaf miner	Marko Mutanen	Uffe Seneca	University of Oulu	LEEUA165-11	NA	NA	NA	NA	NA	NA
LEFIL706	Momphidae	Mompha	M. terminella.EU	Europe	Finland	NA	Nylandia	Pyhtaeae	60.231	26.639	NA	1987-07-18	Onagraceae	NA	Circaea	NA	C. spp.	NA	NA	leaf miner	leaf miner	Marko Mutanen	Kari Nupponen	University of Oulu	LEFIL706-10	NA	NA	NA	NA	NA	NA
PHLAI599	Momphidae	Mompha	M. terminella.EU	Europe	Austria	Vorarlberg	NA	Schlins, linke Illau	47.202	9.678	NA	2011-06-04	Onagraceae	NA	Circaea	NA	C. spp.	NA	NA	leaf miner	leaf miner	Peter Huemer	Huemer P.	Tiroler Landesmuseum Ferdinandeum	PHLAI599-13	NA	NA	NA	NA	NA	NA
CNPAH359	Momphidae	Mompha	M. unifasciella.1	N. America	Canada	Saskatchewan	Prince Albert National Park	NA	53.85	-106.078	NA	2012-09-20	NA	NA	NA	NA	NA	NA	NA	NA	NA	NA	B. Lloyd	Biodiversity Institute of Ontario	CNPAH359-13	NA	NA	NA	NA	NA	NA
CNPAP018	Momphidae	Mompha	M. unifasciella.1	N. America	Canada	Saskatchewan	Prince Albert National Park	NA	53.85	-106.078	NA	2012-09-11	NA	NA	NA	NA	NA	NA	NA	NA	NA	NA	Rutten	Biodiversity Institute of Ontario	CNPAP018-13	NA	NA	NA	NA	NA	NA
NGAAB630	Momphidae	Mompha	M. unifasciella.1	N. America	Canada	British Columbia	10 km W Kamloops	Wetland Protected Area (control) - Site 3	50.663	-120.504	NA	2013-09-19	NA	NA	NA	NA	NA	NA	NA	NA	NA	NA	Chrystal Simon	Biodiversity Institute of Ontario	NGAAB630-14	NA	NA	NA	NA	NA	NA
CNPAH361	Momphidae	Mompha	M. unifasciella.2	N. America	Canada	Saskatchewan	Prince Albert National Park	NA	53.85	-106.078	NA	2012-09-20	NA	NA	NA	NA	NA	NA	NA	NA	NA	NA	B. Lloyd	Biodiversity Institute of Ontario	CNPAH361-13	NA	NA	NA	NA	NA	NA
CNPAH365	Momphidae	Mompha	M. unifasciella.2	N. America	Canada	Saskatchewan	Prince Albert National Park	NA	53.85	-106.078	NA	2012-09-20	NA	NA	NA	NA	NA	NA	NA	NA	NA	NA	B. Lloyd	Biodiversity Institute of Ontario	CNPAH365-13	NA	NA	NA	NA	NA	NA
CNPAH367	Momphidae	Mompha	M. unifasciella.2	N. America	Canada	Saskatchewan	Prince Albert National Park	NA	53.85	-106.078	NA	2012-09-20	NA	NA	NA	NA	NA	NA	NA	NA	NA	NA	B. Lloyd	Biodiversity Institute of Ontario	CNPAH367-13	NA	NA	NA	NA	NA	NA
CNPAI016	Momphidae	Mompha	M. unifasciella.2	N. America	Canada	Saskatchewan	Prince Albert National Park	NA	53.85	-106.078	NA	2012-10-03	NA	NA	NA	NA	NA	NA	NA	NA	NA	NA	F. Moreland	Biodiversity Institute of Ontario	CNPAI016-13	NA	NA	NA	NA	NA	NA
CNPAI027	Momphidae	Mompha	M. unifasciella.2	N. America	Canada	Saskatchewan	Prince Albert National Park	NA	53.85	-106.078	NA	2012-10-03	NA	NA	NA	NA	NA	NA	NA	NA	NA	NA	F. Moreland	Biodiversity Institute of Ontario	CNPAI027-13	NA	NA	NA	NA	NA	NA
CNPAP019	Momphidae	Mompha	M. unifasciella.2	N. America	Canada	Saskatchewan	Prince Albert National Park	NA	53.85	-106.078	NA	2012-09-11	NA	NA	NA	NA	NA	NA	NA	NA	NA	NA	Rutten	Biodiversity Institute of Ontario	CNPAP019-13	NA	NA	NA	NA	NA	NA
CNPAP020	Momphidae	Mompha	M. unifasciella.2	N. America	Canada	Saskatchewan	Prince Albert National Park	NA	53.85	-106.078	NA	2012-09-11	NA	NA	NA	NA	NA	NA	NA	NA	NA	NA	Rutten	Biodiversity Institute of Ontario	CNPAP020-13	NA	NA	NA	NA	NA	NA
CNPAP021	Momphidae	Mompha	M. unifasciella.2	N. America	Canada	Saskatchewan	Prince Albert National Park	NA	53.85	-106.078	NA	2012-09-11	NA	NA	NA	NA	NA	NA	NA	NA	NA	NA	Rutten	Biodiversity Institute of Ontario	CNPAP021-13	NA	NA	NA	NA	NA	NA
CNPAP025	Momphidae	Mompha	M. unifasciella.2	N. America	Canada	Saskatchewan	Prince Albert National Park	NA	53.85	-106.078	NA	2012-09-11	NA	NA	NA	NA	NA	NA	NA	NA	NA	NA	Rutten	Biodiversity Institute of Ontario	CNPAP025-13	NA	NA	NA	NA	NA	NA
CNPAQ105	Momphidae	Mompha	M. unifasciella.2	N. America	Canada	Saskatchewan	Prince Albert National Park	NA	53.85	-106.078	NA	2012-09-25	NA	NA	NA	NA	NA	NA	NA	NA	NA	NA	K. Ferrie, T. Stene	Biodiversity Institute of Ontario	CNPAQ105-13	NA	NA	NA	NA	NA	NA
CNPAQ106	Momphidae	Mompha	M. unifasciella.2	N. America	Canada	Saskatchewan	Prince Albert National Park	NA	53.85	-106.078	NA	2012-09-25	NA	NA	NA	NA	NA	NA	NA	NA	NA	NA	K. Ferrie, T. Stene	Biodiversity Institute of Ontario	CNPAQ106-13	NA	NA	NA	NA	NA	NA
CNPAQ107	Momphidae	Mompha	M. unifasciella.2	N. America	Canada	Saskatchewan	Prince Albert National Park	NA	53.85	-106.078	NA	2012-09-25	NA	NA	NA	NA	NA	NA	NA	NA	NA	NA	K. Ferrie, T. Stene	Biodiversity Institute of Ontario	CNPAQ107-13	NA	NA	NA	NA	NA	NA
CNPAQ110	Momphidae	Mompha	M. unifasciella.2	N. America	Canada	Saskatchewan	Prince Albert National Park	NA	53.85	-106.078	NA	2012-09-25	NA	NA	NA	NA	NA	NA	NA	NA	NA	NA	K. Ferrie, T. Stene	Biodiversity Institute of Ontario	CNPAQ110-13	NA	NA	NA	NA	NA	NA
MECB030	Momphidae	Mompha	M. unifasciella.2	N. America	Canada	Quebec	Pontiac	petite colline near Eardley-Masham Road	45.5666	-76.0958	NA	2004-07-21	NA	NA	NA	NA	NA	NA	NA	NA	NA	Jean-Francois Landry	Jean-Francois Landry	Canadian National Collection of Insects, Arachnids and Nematodes	MECB030-04	NA	NA	NA	NA	NA	NA
NGNAA374	Momphidae	Mompha	M. unifasciella.2	N. America	Canada	British Columbia	10 km W Kamloops	Wetland Remediated Area (treatment) - Site 1	50.643	-120.517	NA	2013-06-13	NA	NA	NA	NA	NA	NA	NA	NA	NA	NA	Chrystal Simon	Biodiversity Institute of Ontario	NGNAA374-13	NA	NA	NA	NA	NA	NA
NGNAB1259	Momphidae	Mompha	M. unifasciella.2	N. America	Canada	British Columbia	10 km W Kamloops	Wetland Remediated Area (treatment) - Site 1	50.643	-120.517	NA	2013-06-27	NA	NA	NA	NA	NA	NA	NA	NA	NA	NA	Chrystal Simon	Biodiversity Institute of Ontario	NGNAB1259-13	NA	NA	NA	NA	NA	NA
NGNAH123	Momphidae	Mompha	M. unifasciella.2	N. America	Canada	British Columbia	10 km W Kamloops	Wetland Protected Area (control) - Site 3	50.663	-120.504	NA	2013-06-27	NA	NA	NA	NA	NA	NA	NA	NA	NA	NA	Chrystal Simon	Biodiversity Institute of Ontario	NGNAH123-13	NA	NA	NA	NA	NA	NA
NGNAI548	Momphidae	Mompha	M. unifasciella.2	N. America	Canada	British Columbia	10 km W Kamloops	Wetland Protected Area (control) - Site 3	50.663	-120.504	NA	2013-07-11	NA	NA	NA	NA	NA	NA	NA	NA	NA	NA	Chrystal Simon	Biodiversity Institute of Ontario	NGNAI548-13	NA	NA	NA	NA	NA	NA
SMTPL7064	Momphidae	Mompha	M. unifasciella.2	N. America	Canada	New Brunswick	Petitcodiac	EQP-CLL-508	45.934	-65.178	NA	2015-05-08	NA	NA	NA	NA	NA	NA	NA	NA	NA	Kate Perez	Nicole Killam	Biodiversity Institute of Ontario	SMTPL7064-15	NA	NA	NA	NA	NA	NA
SMTPL7490	Momphidae	Mompha	M. unifasciella.2	N. America	Canada	Saskatchewan	Yellow Grass	EQP-CLL-639	49.671	-103.864	NA	2015-05-08	NA	NA	NA	NA	NA	NA	NA	NA	NA	Kate Perez	Michael Graham	Biodiversity Institute of Ontario	SMTPL7490-15	NA	NA	NA	NA	NA	NA
SMTPL7491	Momphidae	Mompha	M. unifasciella.2	N. America	Canada	Saskatchewan	Yellow Grass	EQP-CLL-639	49.671	-103.864	NA	2015-05-08	NA	NA	NA	NA	NA	NA	NA	NA	NA	Kate Perez	Michael Graham	Biodiversity Institute of Ontario	SMTPL7491-15	NA	NA	NA	NA	NA	NA
SMTPL7493	Momphidae	Mompha	M. unifasciella.2	N. America	Canada	Saskatchewan	Yellow Grass	EQP-CLL-639	49.671	-103.864	NA	2015-05-08	NA	NA	NA	NA	NA	NA	NA	NA	NA	Kate Perez	Michael Graham	Biodiversity Institute of Ontario	SMTPL7493-15	NA	NA	NA	NA	NA	NA
SMTPL8518	Momphidae	Mompha	M. unifasciella.2	N. America	Canada	Saskatchewan	Vanscoy	EQP-CLL-600	52.003	-106.977	NA	2015-05-08	NA	NA	NA	NA	NA	NA	NA	NA	NA	Kate Perez	Shannon McLeod	Biodiversity Institute of Ontario	SMTPL8518-15	NA	NA	NA	NA	NA	NA
SMTPL8519	Momphidae	Mompha	M. unifasciella.2	N. America	Canada	Saskatchewan	Vanscoy	EQP-CLL-600	52.003	-106.977	NA	2015-05-08	NA	NA	NA	NA	NA	NA	NA	NA	NA	Kate Perez	Shannon McLeod	Biodiversity Institute of Ontario	SMTPL8519-15	NA	NA	NA	NA	NA	NA
SMTPM3591	Momphidae	Mompha	M. unifasciella.2	N. America	Canada	Manitoba	Shoal Lake	EQP-CLL-498	50.438	-100.591	NA	2015-05-01	NA	NA	NA	NA	NA	NA	NA	NA	NA	Kate Perez	Janna Lenius	Biodiversity Institute of Ontario	SMTPM3591-15	NA	NA	NA	NA	NA	NA
SMTPM497	Momphidae	Mompha	M. unifasciella.2	N. America	Canada	Saskatchewan	Unity	EQP-CLL-594	52.444	-109.153	NA	2015-05-01	NA	NA	NA	NA	NA	NA	NA	NA	NA	Kate Perez	Hannah Kendrick	Biodiversity Institute of Ontario	SMTPM497-15	NA	NA	NA	NA	NA	NA
SMTPM498	Momphidae	Mompha	M. unifasciella.2	N. America	Canada	Saskatchewan	Unity	EQP-CLL-594	52.444	-109.153	NA	2015-05-01	NA	NA	NA	NA	NA	NA	NA	NA	NA	Kate Perez	Hannah Kendrick	Biodiversity Institute of Ontario	SMTPM498-15	NA	NA	NA	NA	NA	NA
SMTPO10776	Momphidae	Mompha	M. unifasciella.2	N. America	Canada	Saskatchewan	Moose Jaw	EQP-CLL-903	50.394	-105.543	NA	2015-09-27	NA	NA	NA	NA	NA	NA	NA	NA	NA	Angela Telfer	Todd Smith	Biodiversity Institute of Ontario	SMTPO10776-15	NA	NA	NA	NA	NA	NA
SMTPO9654	Momphidae	Mompha	M. unifasciella.2	N. America	Canada	Saskatchewan	Yorkton	EQP-CLL-606	51.217	-102.437	NA	2015-09-27	NA	NA	NA	NA	NA	NA	NA	NA	NA	Angela Telfer	Susan Muir	Biodiversity Institute of Ontario	SMTPO9654-15	NA	NA	NA	NA	NA	NA
SMTPO9850	Momphidae	Mompha	M. unifasciella.2	N. America	Canada	Saskatchewan	Whitewood	EQP-CLL-914	50.327	-102.266	NA	2015-09-27	NA	NA	NA	NA	NA	NA	NA	NA	NA	Angela Telfer	John Pollock	Biodiversity Institute of Ontario	SMTPO9850-15	NA	NA	NA	NA	NA	NA
SMTPP557	Momphidae	Mompha	M. unifasciella.2	N. America	Canada	Saskatchewan	Preeceville	EQP-CLL-911	51.959	-102.676	NA	2015-09-27	NA	NA	NA	NA	NA	NA	NA	NA	NA	Angela Telfer	Heidi Paterson	Biodiversity Institute of Ontario	SMTPP557-15	NA	NA	NA	NA	NA	NA
TH145	Momphidae	Mompha	Moriloma pardella	N. America	Costa Rica	NA	NA	Osa, Hotel Remanso100m	8.3875	-83.3061	NA	NA	Melastomataceae	Melastomataceae	Miconia	Miconia	M. cf. argentea	cf. argentea	NA	leaf miner	leaf miner	Terry Harrison	NA	T. Harrison Collection, Charleston IL	NA	MK054483	MK055039	MK054705	NA	MK054349	NA
TH37	Momphidae	Zapyrastra	Z. calliphana	Oceania	New Zealand	NA	NA	Whatipu	-37.0311	174.479	NA	2014-05-29	Polygonaceae	Polygonaceae	Muehlenbergia	Muehlenbeckia	M. complexa	complexa	NA	leaf miner	leaf miner	Terry Harrison	NA	T. Harrison Collection, Charleston IL	NA	MK054491	NA	MK054668	MK054845	MK054312	NA
TH38	Momphidae	Zapyrastra	Z. sp. Haloragis.leaf.miner	Oceania	New Zealand	NA	NA	Whatipu	-37.0311	174.479	NA	2014-05-23	Haloragaceae	Haloragaceae	Haloragis	Haloragis	H. erecta	erecta	NA	leaf miner	leaf miner	Terry Harrison	NA	T. Harrison Collection, Charleston IL	NA	MK054492	MK055009	MK054669	NA	MK054313	NA
