# Supplementary material for: Phylogeny, host use, and diversification in the moth family Momphidae (Lepidoptera: Gelechioidea)
Source: PLoS One. 2019 Jun 6;14(6):e0207833. doi: 10.1371/journal.pone.0207833 (PMC6553701; doi:10.1371/journal.pone.0207833)
Supplement: S2 Table — Lists loci, primer sequences, and authors. (XLSX) [file pone.0207833.s003.xlsx]

## Sheet: Sheet1
S2 Table. Primer sequence table.
Locus	Name	Direction	Sequence	bp.	Author
COI	Lep-F1	F	ATTCAACCAATCATAAAGATAT	558	Hebert et al. 2004
COI	Lep-R1	R	TAAACTTCTGGATGTCCAAAAA	558	Hebert et al. 2004
CAD	CAD787F	F	GGDGTNACNACNGCNTGYTTYGARCC	615	Moulton & Wiegmann 2003
CAD	CADRa	R	CTCATRTCGTAATCYGTRCT	615	Kaliszewska 2006, unpublished
H3	H3F	F	ATGGCTCGTACCAAGCAGACVGC	276	Colgan et al. 1998
H3	H3R	R	ATATCCTTRGGCATRATRGTGAC	276	Colgan et al. 1998
DDC	DDC3.2sF	F	TAATACGACTCACTATAGGGTGGYTICAYGTIGAYGCNGCNTAYGC	288	Wahlberg et al. 2008
DDC	DDCdegR3	R	ATTAACCCTCACTAAAGGGCCCATNGTNACYTCYTC	288	Wahlberg et al. 2008
GADPH	HybFrigga	F	TAATACGACTCACTATAGGGAARGCTGGRGCTGAATATGT	582	Wahlberg et al. 2008
GADPH	HybBurre	R	ATTAACCCTCACTAAAGGGGWTTGAATGTACTTGATRAGRTC	582	Wahlberg et al. 2008
EF1-alpha	M51.9	F	CARGACGTATACAAAATCGG	474	Cho et al. 1995
EF1-alpha	rcM4	R	ACAGCVACKGTYTGYCTCATRTC	474	Cho et al. 1995
GAPDH	GAPDH_DBF	F	TTATCTCTGCTCCCAGTGCC	522	This study
GAPDH	GAPDH_DBR	R	ATGACTCGGCTGGAATATCCG	522	This study
DDC	DDC_DBF	F	TGCTAGTGACTTTCGACTGCT	220	This study
DDC	DDC_DBR	R	ACAATTCGAATCTCTCGTCTGC	220	This study
CAD	CAD_DBF	F	CGGAAGTTCTATGAAAAGTGTAGGT	563	This study
CAD	CAD_DBR	R	AGTCTTTCTGCCCTGATTCTGT	563	This study
