# Supplementary material for: Phylogeny, host use, and diversification in the moth family Momphidae (Lepidoptera: Gelechioidea)
Source: PLoS One. 2019 Jun 6;14(6):e0207833. doi: 10.1371/journal.pone.0207833 (PMC6553701; doi:10.1371/journal.pone.0207833)
Supplement: S3 Table — Generated with PartitionFinder using BIC model selection. (XLSX) [file pone.0207833.s004.xlsx]

## Sheet: Sheet1
S3 Table. Inferred partitioning schemes from PartitionFinder
6-gene RAxML partitioned by gene
Partition	Gene	Substitution Model
1	CAD	GTR+I+G
2	COI	GTR+I+G
3	DDC; GADPH; ef1-α	GTR+I+G
4	H3	GTR+I+G
6-gene RAxML partitioned by codon
Partition	Gene/Codon	Substitution Model
1	1CAD/3; 2CAD/3	GTR+G
2	3CAD/3	GTR+I+G
3	1CO1/3	GTR+I+G
4	2CO1/3; 2DDC/3; 2GADPH/3; 2H3/3; 2ef1-α /3	GTR+I+G
5	3CO1/3	GTR+G
6	1DDC/3; 1GADPH/3; 1H3/3; 1ef1-α/3	GTR+I+G
7	3DDC/3; 3GADPH/3; 3ef1-α/3	GTR+G
8	3H3/3	GTR+G
6-gene MrBayes partitioned by gene
Partition	Gene	Substitution Model
1	CAD	GTR+I+G
2	COI	GTR+I+G
3	DDC; GADPH; ef1-α	SYM+I+G
4	H3	HKY+I+G
6-gene MrBayes partitioned by codon
Partition	Codon/Gene	Substitution Model
1	1CAD/3; 2CAD/3	GTR+G
2	3CAD/3	HKY+I+G
3	1CO1/3	GTR+I+G
4	2CO1/3; 2H3/3; 2ef1-α/3	HKY+I+G
5	3CO1/3	GTR+G
6	1DDC/3	JC+G
7	2DDC/3; 2GADPH/3; 1H3/3	JC+I
8	3DDC/3; 3ef1-α/3	SYM+G
9	1GADPH/3	HKY+I
10	3GADPH/3	GTR+G
11	3H3/3	GTR+G
BOLD-COI RAxML partitioned by gene
Partition	Gene	Substitution Model
1	CO1	GTR+I+G
BOLD-COI RAxML partitioned by codon
Partition	Gene	Substitution Model
1	1CO1/3	GTR+I+G
2	2COI/3	GTR+I+G
3	3COI/3	GTR+I+G
BOLD-COI MrBayes partitioned by gene
Partition	Gene	Substitution Model
1	CO1	GTR+I+G
BOLD-COI MrBayes partitioned by codon
Partition	Gene	Substitution Model
1	1CO1/3	SYM+I+G
2	2CO1/3	GTR+I+G
3	3CO3/3	GTR+I+G
