# Supplementary material for: Phylogeny, host use, and diversification in the moth family Momphidae (Lepidoptera: Gelechioidea)
Source: PLoS One. 2019 Jun 6;14(6):e0207833. doi: 10.1371/journal.pone.0207833 (PMC6553701; doi:10.1371/journal.pone.0207833)
Supplement: S4 Table — (XLSX) [file pone.0207833.s005.xlsx]

## Sheet: S4_Table_TEST_UGH
S4 Table. Six-gene dataset combined species delimitation results
id	ptp	mptp	bptp	GMYC	DAPC	sp.called	species.name
TH96	Species 14	Species 6	Species 12 (support = 0.948)	4	35	1	M. argentimaculella
TH110	Species 14	Species 6	Species 12 (support = 0.948)	4	35	1	M. argentimaculella
TH36	Species 2	Species 1	Species 15 (support = 1.000)	4	20	2	M. capella
TH149	Species 3	Species 1	Species 7 (support = 1.000)	4	6	3	M. cephalonthiella
MP263	Species 20	Species 11	Species 20 (support = 0.942)	10	29	4	M. circumscriptella
MP276	Species 20	Species 11	Species 20 (support = 0.942)	10	29	4	M. circumscriptella
MP257_1	Species 20	Species 11	Species 20 (support = 0.942)	10	29	4	M. circumscriptella
MP257_2	Species 20	Species 11	Species 20 (support = 0.942)	11	29	4	M. circumscriptella
TH39	Species 20	Species 11	Species 20 (support = 0.942)	11	29	4	M. circumscriptella
MP128	Species 20	Species 11	Species 20 (support = 0.942)	10	29	4	M. circumscriptella
MP258	Species 20	Species 11	Species 20 (support = 0.942)	11	29	4	M. circumscriptella
MP289	Species 20	Species 11	Species 20 (support = 0.942)	10	29	4	M. circumscriptella
MP261	Species 20	Species 11	Species 20 (support = 0.942)	10	29	4	M. circumscriptella
MP010	Species 20	Species 11	Species 21 (support = 1.000)	17	26	5	M. definitella
MP002	Species 20	Species 11	Species 22 (support = 0.900)	22	26	5	M. definitella
MP011	Species 20	Species 11	Species 22 (support = 0.900)	17	26	5	M. definitella
MP009	Species 20	Species 11	Species 22 (support = 0.900)	20	16	5	M. definitella
MP523	Species 20	Species 11	Species 22 (support = 0.900)	20	16	5	M. definitella
TH16	Species 20	Species 11	Species 22 (support = 0.900)	20	16	5	M. definitella
MP053	Species 20	Species 11	Species 22 (support = 0.900)	7	17	5	M. definitella
MP060	Species 20	Species 11	Species 22 (support = 0.900)	7	14	5	M. definitella
MP055	Species 20	Species 11	Species 22 (support = 0.900)	7	17	5	M. definitella
MP054	Species 20	Species 11	Species 22 (support = 0.900)	7	14	5	M. definitella
MP056	Species 20	Species 11	Species 22 (support = 0.900)	7	14	5	M. definitella
TH30	Species 20	Species 11	Species 23 (support = 0.992)	17	26	5	M. definitella
MP484	Species 20	Species 11	Species 23 (support = 0.992)	17	26	5	M. definitella
MP488	Species 20	Species 11	Species 24 (support = 1.000)	21	26	5	M. definitella
MP007	Species 20	Species 11	Species 25 (support = 1.000)	7	26	5	M. definitella
MP059	Species 20	Species 11	Species 26 (support = 1.000)	7	14	5	M. definitella
MP500	Species 20	Species 11	Species 27 (support = 1.000)	17	26	5	M. definitella
TH111	Species 18	Species 9	Species 3 (support = 1.000)	4	6	6	M. eloisella
TH103	Species 7	Species 3	Species 6 (support = 1.000)	4	13	7	M. locupletella.NA.1
MP349	Species 29	Species 20	Species 31 (support = 0.944)	5	25	8	M. murtfeldtella
TH123	Species 29	Species 20	Species 31 (support = 0.944)	6	25	8	M. murtfeldtella
MP483	Species 29	Species 20	Species 31 (support = 0.944)	5	25	8	M. murtfeldtella
MP455	Species 29	Species 20	Species 31 (support = 0.944)	6	25	8	M. murtfeldtella
MP172	Species 29	Species 20	Species 31 (support = 0.944)	6	25	8	M. murtfeldtella
MP173	Species 29	Species 20	Species 31 (support = 0.944)	5	25	8	M. murtfeldtella
MP458	Species 29	Species 20	Species 31 (support = 0.944)	5	25	8	M. murtfeldtella
MP057	Species 29	Species 20	Species 31 (support = 0.944)	5	25	8	M. murtfeldtella
TH34	Species 29	Species 20	Species 31 (support = 0.944)	5	25	8	M. murtfeldtella
MP097	Species 29	Species 20	Species 31 (support = 0.944)	6	25	8	M. murtfeldtella
MP169	Species 29	Species 20	Species 31 (support = 0.944)	6	25	8	M. murtfeldtella
MP017	Species 29	Species 20	Species 31 (support = 0.944)	6	25	8	M. murtfeldtella
MP022	Species 29	Species 20	Species 31 (support = 0.944)	6	25	8	M. murtfeldtella
TH74	Species 29	Species 20	Species 31 (support = 0.944)	6	25	8	M. murtfeldtella
MP162	Species 29	Species 20	Species 31 (support = 0.944)	5	25	8	M. murtfeldtella
MP268	Species 21	Species 12	Species 36 (support = 0.879)	2	27	9	M. pecosella.1
MP019	Species 21	Species 12	Species 36 (support = 0.879)	2	27	9	M. pecosella.1
MP023A	Species 21	Species 12	Species 36 (support = 0.879)	2	27	9	M. pecosella.1
MP299	Species 21	Species 12	Species 36 (support = 0.879)	2	27	9	M. pecosella.1
MP110	Species 21	Species 12	Species 36 (support = 0.879)	2	27	9	M. pecosella.1
MP075	Species 21	Species 12	Species 36 (support = 0.879)	2	27	9	M. pecosella.1
MP430	Species 21	Species 12	Species 36 (support = 0.879)	2	27	9	M. pecosella.1
MP369	Species 21	Species 12	Species 36 (support = 0.879)	2	28	9	M. pecosella.1
MP028	Species 21	Species 12	Species 36 (support = 0.879)	2	27	9	M. pecosella.1
MP397	Species 21	Species 12	Species 36 (support = 0.879)	2	27	9	M. pecosella.1
MP438	Species 21	Species 12	Species 36 (support = 0.879)	2	27	9	M. pecosella.1
MP148_2	Species 21	Species 12	Species 36 (support = 0.879)	2	27	9	M. pecosella.1
TH130	Species 21	Species 12	Species 36 (support = 0.879)	2	27	9	M. pecosella.1
TH91	Species 21	Species 12	Species 36 (support = 0.879)	2	27	9	M. pecosella.1
MP233	Species 21	Species 12	Species 36 (support = 0.879)	2	27	9	M. pecosella.1
MP288	Species 21	Species 12	Species 36 (support = 0.879)	2	27	9	M. pecosella.1
MP015	Species 21	Species 12	Species 36 (support = 0.879)	2	27	9	M. pecosella.1
MP481	Species 21	Species 12	Species 36 (support = 0.879)	2	27	9	M. pecosella.1
MP285	Species 21	Species 12	Species 36 (support = 0.879)	2	27	9	M. pecosella.1
MP134	Species 21	Species 12	Species 36 (support = 0.879)	2	27	9	M. pecosella.1
MP359	Species 21	Species 12	Species 36 (support = 0.879)	2	27	9	M. pecosella.1
MP035	Species 21	Species 12	Species 36 (support = 0.879)	2	24	9	M. pecosella.1
MP322	Species 21	Species 12	Species 36 (support = 0.879)	2	27	9	M. pecosella.1
MP088	Species 21	Species 12	Species 36 (support = 0.879)	2	27	9	M. pecosella.1
MP210	Species 21	Species 12	Species 36 (support = 0.879)	2	27	9	M. pecosella.1
MP403	Species 21	Species 12	Species 36 (support = 0.879)	2	27	9	M. pecosella.1
MP111	Species 21	Species 12	Species 36 (support = 0.879)	2	27	9	M. pecosella.1
MP027	Species 21	Species 12	Species 36 (support = 0.879)	2	27	9	M. pecosella.1
MP157	Species 21	Species 12	Species 36 (support = 0.879)	2	27	9	M. pecosella.1
MP030	Species 21	Species 12	Species 36 (support = 0.879)	2	2	9	M. pecosella.1
MP356	Species 21	Species 12	Species 36 (support = 0.879)	2	2	9	M. pecosella.1
MP153	Species 21	Species 12	Species 36 (support = 0.879)	2	27	9	M. pecosella.1
MP425	Species 21	Species 12	Species 36 (support = 0.879)	2	27	9	M. pecosella.1
MP380	Species 21	Species 12	Species 36 (support = 0.879)	2	27	9	M. pecosella.1
MP234	Species 21	Species 12	Species 36 (support = 0.879)	2	27	9	M. pecosella.1
MP318	Species 21	Species 12	Species 36 (support = 0.879)	2	28	9	M. pecosella.1
MP025	Species 21	Species 12	Species 36 (support = 0.879)	2	27	9	M. pecosella.1
TH78	Species 21	Species 12	Species 36 (support = 0.879)	2	27	9	M. pecosella.1
MP119	Species 21	Species 12	Species 36 (support = 0.879)	2	27	9	M. pecosella.1
MP465	Species 21	Species 12	Species 36 (support = 0.879)	2	27	9	M. pecosella.1
MP436	Species 21	Species 12	Species 36 (support = 0.879)	2	27	9	M. pecosella.1
MP237	Species 21	Species 12	Species 36 (support = 0.879)	2	27	9	M. pecosella.1
MP099	Species 21	Species 12	Species 36 (support = 0.879)	2	27	9	M. pecosella.1
TH84	Species 21	Species 12	Species 36 (support = 0.879)	2	27	9	M. pecosella.1
MP370	Species 21	Species 12	Species 36 (support = 0.879)	2	27	9	M. pecosella.1
MP410	Species 21	Species 12	Species 36 (support = 0.879)	2	27	9	M. pecosella.1
MP375	Species 21	Species 12	Species 36 (support = 0.879)	2	28	9	M. pecosella.1
MP073	Species 21	Species 12	Species 36 (support = 0.879)	2	27	9	M. pecosella.1
MP227	Species 21	Species 12	Species 36 (support = 0.879)	2	22	9	M. pecosella.1
MP440	Species 21	Species 12	Species 36 (support = 0.879)	2	27	9	M. pecosella.1
MP264	Species 21	Species 12	Species 36 (support = 0.879)	2	27	9	M. pecosella.1
MP228	Species 21	Species 12	Species 36 (support = 0.879)	2	27	9	M. pecosella.1
MP091	Species 21	Species 12	Species 36 (support = 0.879)	2	27	9	M. pecosella.1
MP303	Species 21	Species 12	Species 36 (support = 0.879)	2	27	9	M. pecosella.1
MP020	Species 21	Species 12	Species 36 (support = 0.879)	2	27	9	M. pecosella.1
MP021	Species 21	Species 12	Species 36 (support = 0.879)	2	27	9	M. pecosella.1
MP223	Species 21	Species 12	Species 36 (support = 0.879)	2	27	9	M. pecosella.1
MP452	Species 21	Species 12	Species 36 (support = 0.879)	2	8	9	M. pecosella.1
MP393	Species 21	Species 12	Species 36 (support = 0.879)	2	8	9	M. pecosella.1
MP066	Species 21	Species 12	Species 36 (support = 0.879)	2	8	9	M. pecosella.1
MP389	Species 21	Species 12	Species 36 (support = 0.879)	2	27	9	M. pecosella.1
MP404	Species 21	Species 12	Species 36 (support = 0.879)	2	27	9	M. pecosella.1
MP340	Species 21	Species 12	Species 36 (support = 0.879)	2	27	9	M. pecosella.1
MP315	Species 21	Species 12	Species 36 (support = 0.879)	2	27	9	M. pecosella.1
MP275	Species 21	Species 12	Species 36 (support = 0.879)	2	27	9	M. pecosella.1
MP253	Species 21	Species 12	Species 36 (support = 0.879)	2	27	9	M. pecosella.1
MP290_2	Species 21	Species 12	Species 36 (support = 0.879)	2	8	9	M. pecosella.1
MP245	Species 21	Species 12	Species 36 (support = 0.879)	2	27	9	M. pecosella.1
MP018	Species 21	Species 12	Species 36 (support = 0.879)	2	27	9	M. pecosella.1
MP476	Species 21	Species 12	Species 36 (support = 0.879)	2	19	9	M. pecosella.1
MP013	Species 22	Species 13	Species 37 (support = 0.705)	2	30	10	M. pecosella.2
MP001	Species 22	Species 13	Species 37 (support = 0.705)	2	30	10	M. pecosella.2
MP006	Species 22	Species 13	Species 37 (support = 0.705)	2	30	10	M. pecosella.2
MP005	Species 22	Species 13	Species 37 (support = 0.705)	2	30	10	M. pecosella.2
MP012	Species 22	Species 13	Species 37 (support = 0.705)	2	30	10	M. pecosella.2
MP003	Species 22	Species 13	Species 37 (support = 0.705)	2	30	10	M. pecosella.2
TH13	Species 22	Species 13	Species 37 (support = 0.705)	2	30	10	M. pecosella.2
MP362	Species 22	Species 13	Species 37 (support = 0.705)	2	30	10	M. pecosella.2
TH3	Species 22	Species 13	Species 37 (support = 0.705)	2	30	10	M. pecosella.2
MP033	Species 23	Species 14	Species 28 (support = 0.964)	3	18	11	M. pecosella.3
MP032	Species 23	Species 14	Species 28 (support = 0.964)	3	18	11	M. pecosella.3
TH99	Species 23	Species 14	Species 28 (support = 0.964)	3	18	11	M. pecosella.3
MP196	Species 23	Species 14	Species 28 (support = 0.964)	3	18	11	M. pecosella.3
MP193	Species 23	Species 14	Species 28 (support = 0.964)	3	18	11	M. pecosella.3
MP186	Species 23	Species 14	Species 28 (support = 0.964)	3	18	11	M. pecosella.3
MP198	Species 23	Species 14	Species 28 (support = 0.964)	3	18	11	M. pecosella.3
TH77	Species 25	Species 16	Species 32 (support = 0.988)	16	1	12	M. rufocristatella
MP029	Species 25	Species 16	Species 32 (support = 0.988)	16	1	12	M. rufocristatella
MP026	Species 25	Species 16	Species 32 (support = 0.988)	16	21	12	M. rufocristatella
TH48	Species 25	Species 16	Species 32 (support = 0.988)	24	1	12	M. rufocristatella
TH15	Species 1	Species 1	Species 14 (support = 1.000)	4	20	13	M. sp. bicknellii.leaf.miner.orange
MP043	Species 24	Species 15	Species 33 (support = 0.997)	15	5	14	M. sp. sct.anogra.flower.borer.CA
TH113	Species 24	Species 15	Species 33 (support = 0.997)	14	33	14	M. sp. sct.anogra.flower.borer.CA
MP051	Species 24	Species 15	Species 33 (support = 0.997)	14	33	14	M. sp. sct.anogra.flower.borer.CA
MP045	Species 24	Species 15	Species 33 (support = 0.997)	14	33	14	M. sp. sct.anogra.flower.borer.CA
TH112	Species 24	Species 15	Species 33 (support = 0.997)	14	33	14	M. sp. sct.anogra.flower.borer.CA
MP048	Species 24	Species 15	Species 33 (support = 0.997)	14	33	14	M. sp. sct.anogra.flower.borer.CA
MP040	Species 24	Species 15	Species 33 (support = 0.997)	14	33	14	M. sp. sct.anogra.flower.borer.CA
TH114	Species 24	Species 15	Species 33 (support = 0.997)	15	5	14	M. sp. sct.anogra.flower.borer.CA
MP428	Species 30	Species 21	Species 13 (support = 0.994)	12	9	15	M. sp. Calylophus.stem.gall.KS
MP418	Species 30	Species 21	Species 13 (support = 0.994)	13	9	15	M. sp. Calylophus.stem.gall.KS
MP413	Species 30	Species 21	Species 13 (support = 0.994)	12	9	15	M. sp. Calylophus.stem.gall.KS
MP416	Species 30	Species 21	Species 13 (support = 0.994)	13	9	15	M. sp. Calylophus.stem.gall.KS
MP433	Species 30	Species 21	Species 13 (support = 0.994)	12	9	15	M. sp. Calylophus.stem.gall.KS
TH126	Species 27	Species 18	Species 35 (support = 0.976)	9	11	16	M. sp. caespitosa.flower.borer.WY
MP496	Species 27	Species 18	Species 35 (support = 0.976)	9	11	16	M. sp. caespitosa.flower.borer.WY
TH107	Species 10	Species 4	Species 16 (support = 1.000)	4	3	30	M. sp. Galium.leaf.miner.MA
TH148	Species 11	Species 4	Species 17 (support = 1.000)	4	3	31	M. sp. Galium.leaf.miner.OK
MP052	Species 28	Species 19	Species 30 (support = 0.988)	1	7	17	M. sp. Guara.flower.borer.AZ
TH117	Species 28	Species 19	Species 30 (support = 0.988)	1	7	17	M. sp. Guara.flower.borer.AZ
TH143	Species 16	Species 8	Species 18 (support = 0.544)	4	4	18	M. sp. Centradenia.root.gall.CenAmer
TH131	Species 16	Species 8	Species 18 (support = 0.544)	4	4	18	M. sp. Centradenia.root.gall.CenAmer
TH139	Species 16	Species 8	Species 18 (support = 0.544)	4	4	18	M. sp. Centradenia.root.gall.CenAmer
TH138	Species 4	Species 2	Species 8 (support = 1.000)	4	32	19	M. sp. Conostegia.apical.gall.CenAmer.1
TH134	Species 19	Species 10	Species 29 (support = 0.995)	18	23	20	M. sp. Conostegia.apical.gall.CenAmer.2
TH135	Species 19	Species 10	Species 29 (support = 0.995)	18	23	20	M. sp. Conostegia.apical.gall.CenAmer.2
TH141	Species 19	Species 10	Species 29 (support = 0.995)	19	23	20	M. sp. Conostegia.apical.gall.CenAmer.2
TH137	Species 19	Species 10	Species 29 (support = 0.995)	19	23	20	M. sp. Conostegia.apical.gall.CenAmer.2
TH140	Species 15	Species 7	Species 2 (support = 1.000)	4	10	21	M. sp. Miconia.fruit.gall.CenAmer
TH132	Species 17	Species 8	Species 19 (support = 1.000)	4	36	22	M. sp. Monochaetum.fruit.gall.CenAmer
TH133	Species 12	Species 5	Species 10 (support = 1.000)	4	15	23	M. sp. Rubiaceae.leaf.miner.CenAmer
TH142	Species 6	Species 2	Species 1 (support = 1.000)	4	20	24	M. sp. Hamelia.leaf.miner.CenAmer
TH136	Species 13	Species 5	Species 11 (support = 0.526)	4	3	25	M. sp. Psychotria.leaf.miner.CenAmer
TH125	Species 26	Species 17	Species 34 (support = 0.850)	8	12	26	M. stellella
MP065	Species 26	Species 17	Species 34 (support = 0.850)	8	12	26	M. stellella
MP070	Species 26	Species 17	Species 34 (support = 0.850)	8	12	26	M. stellella
MP068	Species 26	Species 17	Species 34 (support = 0.850)	8	12	26	M. stellella
TH40	Species 26	Species 17	Species 34 (support = 0.850)	23	12	26	M. stellella
TH145	Species 5	Species 2	Species 9 (support = 1.000)	4	32	27	Moriloma pardella
TH37	Species 8	Species 3	Species 4 (support = 1.000)	4	31	28	Z. calliphana
TH38	Species 9	Species 3	Species 5 (support = 1.000)	4	34	29	Z. sp. Haloragis.leaf.miner
