# Supplementary material for: Phylogeny, host use, and diversification in the moth family Momphidae (Lepidoptera: Gelechioidea)
Source: PLoS One. 2019 Jun 6;14(6):e0207833. doi: 10.1371/journal.pone.0207833 (PMC6553701; doi:10.1371/journal.pone.0207833)
Supplement: S5 Table — (XLSX) [file pone.0207833.s006.xlsx]

## Sheet: S5_Table.UGGGH
S5 Table. COI dataset combined species delimitation results.
id	ptp	mptp	GMYC_spec	dpca	bptp	sp.called	species.name
TH110	Species 17	Species 11	6	65	Species 67 (support = 0.983)	1	M. argentimaculella
TH96	Species 18	Species 11	6	65	Species 68 (support = 0.983)	1	M. argentimaculella
LQAC018	Species 89	Species 60	44	86	Species 29 (support = 0.475)	2	M. brevivittella
LQAC159	Species 89	Species 60	44	86	Species 29 (support = 0.475)	2	M. brevivittella
MECB005	Species 89	Species 60	44	86	Species 29 (support = 0.475)	2	M. brevivittella
LQAC160	Species 89	Species 60	44	86	Species 29 (support = 0.475)	2	M. brevivittella
MECB060	Species 89	Species 60	44	86	Species 29 (support = 0.475)	2	M. brevivittella
TH36	Species 40	Species 25	17	77	Species 52 (support = 1.000)	3	M. capella
GBGL17219	Species 41	Species 25	17	77	Species 53 (support = 1.000)	3	M. capella
TH149	Species 36	Species 23	69	20	Species 23 (support = 1.000)	4	M. cephalonthiella
BBLPA674	Species 37	Species 24	16	43	Species 24 (support = 0.893)	5	M. solomoni
CNPPA3994	Species 37	Species 24	16	43	Species 24 (support = 0.893)	5	M. solomoni
CNPPA4026	Species 37	Species 24	16	43	Species 24 (support = 0.893)	5	M. solomoni
TH39	Species 80	Species 52	38	71	Species 36 (support = 0.922)	6	M. circumscriptella
MP257_1	Species 80	Species 52	38	71	Species 36 (support = 0.922)	6	M. circumscriptella
MP261	Species 80	Species 52	38	71	Species 36 (support = 0.922)	6	M. circumscriptella
MP128	Species 80	Species 52	38	71	Species 36 (support = 0.922)	6	M. circumscriptella
MP257_2	Species 80	Species 52	38	71	Species 36 (support = 0.922)	6	M. circumscriptella
MP263	Species 80	Species 52	38	71	Species 36 (support = 0.922)	6	M. circumscriptella
MP289	Species 80	Species 52	38	71	Species 36 (support = 0.922)	6	M. circumscriptella
MP258	Species 80	Species 52	38	71	Species 36 (support = 0.922)	6	M. circumscriptella
MP276	Species 80	Species 52	38	71	Species 36 (support = 0.922)	6	M. circumscriptella
BBLEC665	Species 55	Species 35	24	8	Species 55 (support = 1.000)	7	M. claudiella.1
LPAB834	Species 56	Species 35	24	8	Species 56 (support = 1.000)	8	M. claudiella.2
LEFIA1233	Species 103	Species 73	55	60	Species 97 (support = 0.500)	9	M. conturbatella.1
ODOPE075	Species 103	Species 73	55	60	Species 97 (support = 0.500)	9	M. conturbatella.1
LEFID991	Species 103	Species 73	55	60	Species 97 (support = 0.500)	9	M. conturbatella.1
LEFIA1234	Species 103	Species 73	55	60	Species 97 (support = 0.500)	9	M. conturbatella.1
LON629	Species 103	Species 73	55	60	Species 97 (support = 0.500)	9	M. conturbatella.1
PHLAI830	Species 103	Species 73	55	60	Species 97 (support = 0.500)	9	M. conturbatella.1
BBLPD607	Species 103	Species 71	55	60	Species 100 (support = 0.494)	10	M. conturbatella.2
CNFNF2493	Species 103	Species 71	55	15	Species 100 (support = 0.494)	10	M. conturbatella.2
CNTMC2077	Species 103	Species 71	55	15	Species 100 (support = 0.494)	10	M. conturbatella.2
SSWLD4188	Species 103	Species 71	55	15	Species 100 (support = 0.494)	10	M. conturbatella.2
LBCH207	Species 103	Species 71	55	60	Species 100 (support = 0.494)	10	M. conturbatella.2
LBCH610	Species 103	Species 71	55	60	Species 100 (support = 0.494)	10	M. conturbatella.2
BBLPF083	Species 103	Species 71	55	60	Species 100 (support = 0.494)	10	M. conturbatella.2
LCHIP174	Species 103	Species 71	55	15	Species 100 (support = 0.494)	10	M. conturbatella.2
CNTGC586	Species 103	Species 71	55	15	Species 100 (support = 0.494)	10	M. conturbatella.2
CHIP173	Species 103	Species 71	55	60	Species 100 (support = 0.494)	10	M. conturbatella.2
CNWBH109	Species 103	Species 71	55	15	Species 100 (support = 0.494)	10	M. conturbatella.2
CNKLF471	Species 103	Species 71	55	15	Species 100 (support = 0.494)	10	M. conturbatella.2
CNTGC574	Species 103	Species 71	55	15	Species 100 (support = 0.494)	10	M. conturbatella.2
CNKLD2201	Species 103	Species 71	55	15	Species 100 (support = 0.494)	10	M. conturbatella.2
LBCH2419	Species 103	Species 71	55	60	Species 100 (support = 0.494)	10	M. conturbatella.2
LBCH3409	Species 103	Species 71	55	60	Species 100 (support = 0.494)	10	M. conturbatella.2
CNTGC576	Species 103	Species 71	55	54	Species 100 (support = 0.494)	10	M. conturbatella.2
LBCH3965	Species 103	Species 71	55	54	Species 100 (support = 0.494)	10	M. conturbatella.2
CNFNG1351	Species 103	Species 71	55	15	Species 100 (support = 0.494)	10	M. conturbatella.2
LBCH1043	Species 103	Species 71	55	60	Species 100 (support = 0.494)	10	M. conturbatella.2
CNTMA1683	Species 103	Species 71	55	15	Species 100 (support = 0.494)	10	M. conturbatella.2
CNTMB3709	Species 103	Species 71	55	15	Species 100 (support = 0.494)	10	M. conturbatella.2
CHIP104	Species 103	Species 71	55	60	Species 100 (support = 0.494)	10	M. conturbatella.2
CHIP174	Species 103	Species 71	55	60	Species 100 (support = 0.494)	10	M. conturbatella.2
LCHP763	Species 103	Species 71	55	60	Species 100 (support = 0.494)	10	M. conturbatella.2
CNNHF1073	Species 103	Species 71	55	15	Species 100 (support = 0.494)	10	M. conturbatella.2
LBCH327	Species 103	Species 71	55	60	Species 100 (support = 0.494)	10	M. conturbatella.2
CNTGC573	Species 103	Species 71	55	15	Species 100 (support = 0.494)	10	M. conturbatella.2
CNTMA1885	Species 103	Species 71	55	15	Species 100 (support = 0.494)	10	M. conturbatella.2
SSWLD4191	Species 103	Species 71	55	15	Species 100 (support = 0.494)	10	M. conturbatella.2
SSWLE2672	Species 103	Species 71	55	15	Species 100 (support = 0.494)	10	M. conturbatella.2
LBCH1038	Species 103	Species 71	55	60	Species 100 (support = 0.494)	10	M. conturbatella.2
LBCH1887	Species 103	Species 72	55	60	Species 101 (support = 0.524)	10	M. conturbatella.2
SSWLD4213	Species 103	Species 72	55	15	Species 101 (support = 0.524)	10	M. conturbatella.2
LCHP765	Species 103	Species 72	55	60	Species 101 (support = 0.524)	10	M. conturbatella.2
LEFIE415	Species 103	Species 72	55	60	Species 101 (support = 0.524)	10	M. conturbatella.2
LBCH2418	Species 103	Species 72	55	60	Species 101 (support = 0.524)	10	M. conturbatella.2
LBCH3725	Species 103	Species 72	55	60	Species 101 (support = 0.524)	10	M. conturbatella.2
LBCH754	Species 103	Species 72	55	60	Species 101 (support = 0.524)	10	M. conturbatella.2
SSWLD4223	Species 103	Species 72	55	15	Species 101 (support = 0.524)	10	M. conturbatella.2
TH16	Species 78	Species 50	36	21	Species 46 (support = 0.985)	11	M. definitella
MP009	Species 78	Species 50	36	21	Species 46 (support = 0.985)	11	M. definitella
MP523	Species 78	Species 50	36	21	Species 46 (support = 0.985)	11	M. definitella
MP010	Species 79	Species 51	37	56	Species 103 (support = 0.341)	11	M. definitella
MP488	Species 79	Species 51	37	56	Species 103 (support = 0.341)	11	M. definitella
MP500	Species 79	Species 51	37	56	Species 103 (support = 0.341)	11	M. definitella
MP011	Species 79	Species 51	37	56	Species 103 (support = 0.341)	11	M. definitella
TH30	Species 79	Species 51	37	81	Species 108 (support = 0.067)	11	M. definitella
MP484	Species 79	Species 51	37	81	Species 108 (support = 0.067)	11	M. definitella
SMTPL7334	Species 79	Species 51	37	81	Species 108 (support = 0.067)	11	M. definitella
MP002	Species 79	Species 51	37	56	Species 108 (support = 0.067)	11	M. definitella
MP007	Species 79	Species 51	37	56	Species 113 (support = 0.039)	11	M. definitella
MP053	Species 79	Species 51	37	22	Species 114 (support = 0.036)	11	M. definitella
MP055	Species 79	Species 51	37	22	Species 114 (support = 0.036)	11	M. definitella
MP054	Species 79	Species 51	37	22	Species 114 (support = 0.036)	11	M. definitella
MP060	Species 79	Species 51	37	22	Species 114 (support = 0.036)	11	M. definitella
MP059	Species 79	Species 51	37	22	Species 114 (support = 0.036)	11	M. definitella
MP056	Species 79	Species 51	37	22	Species 114 (support = 0.036)	11	M. definitella
LASTS055	Species 98	Species 67	51	1	Species 45 (support = 0.986)	12	M. divisella
LEEUA167	Species 98	Species 67	51	1	Species 45 (support = 0.986)	12	M. divisella
LEFID067	Species 98	Species 67	51	1	Species 45 (support = 0.986)	12	M. divisella
TH111	Species 53	Species 34	23	37	Species 111 (support = 0.676)	13	M. eloisella
XAC582	Species 54	Species 34	23	37	Species 112 (support = 0.676)	13	M. eloisella
CGUKC612	Species 86	Species 57	42	14	Species 85 (support = 0.472)	14	M. epilobiella.1
FBLMW147	Species 86	Species 57	42	14	Species 85 (support = 0.472)	14	M. epilobiella.1
CGUKD1052	Species 86	Species 57	42	14	Species 85 (support = 0.472)	14	M. epilobiella.1
CGUKD175	Species 86	Species 57	42	14	Species 85 (support = 0.472)	14	M. epilobiella.1
SMTPB18258	Species 86	Species 57	42	24	Species 85 (support = 0.472)	14	M. epilobiella.1
NLLEA1377	Species 86	Species 57	42	14	Species 85 (support = 0.472)	14	M. epilobiella.1
FBLMW925	Species 86	Species 57	42	14	Species 85 (support = 0.472)	14	M. epilobiella.1
CNGBA1019	Species 86	Species 57	42	24	Species 85 (support = 0.472)	14	M. epilobiella.1
CNGBJ1624	Species 86	Species 57	42	24	Species 85 (support = 0.472)	14	M. epilobiella.1
FBLMU126	Species 86	Species 57	42	14	Species 85 (support = 0.472)	14	M. epilobiella.1
PHLAH057	Species 86	Species 57	42	14	Species 85 (support = 0.472)	14	M. epilobiella.1
NLLEA1378	Species 86	Species 57	42	14	Species 85 (support = 0.472)	14	M. epilobiella.1
GRPAL891	Species 86	Species 57	42	14	Species 85 (support = 0.472)	14	M. epilobiella.1
SMTPB18737	Species 86	Species 57	42	24	Species 85 (support = 0.472)	14	M. epilobiella.1
SMTPB20221	Species 86	Species 57	42	24	Species 85 (support = 0.472)	14	M. epilobiella.1
SMTPB20560	Species 86	Species 57	42	24	Species 85 (support = 0.472)	14	M. epilobiella.1
CNGBA1020	Species 86	Species 57	42	24	Species 85 (support = 0.472)	14	M. epilobiella.1
FBLMV844	Species 86	Species 57	42	14	Species 85 (support = 0.472)	14	M. epilobiella.1
PHLAC192	Species 86	Species 57	42	14	Species 85 (support = 0.472)	14	M. epilobiella.1
SMTPB18257	Species 86	Species 57	42	24	Species 85 (support = 0.472)	14	M. epilobiella.1
CNGBI1585	Species 86	Species 57	42	24	Species 85 (support = 0.472)	14	M. epilobiella.1
LEFIE438	Species 87	Species 58	42	27	Species 86 (support = 0.813)	15	M. epilobiella.2
LEFIG738	Species 87	Species 58	42	27	Species 86 (support = 0.813)	15	M. epilobiella.2
LEFIJ688	Species 87	Species 58	42	27	Species 86 (support = 0.813)	15	M. epilobiella.2
LEFIJ687	Species 87	Species 58	42	27	Species 86 (support = 0.813)	15	M. epilobiella.2
LEFIE439	Species 87	Species 58	42	27	Species 86 (support = 0.813)	15	M. epilobiella.2
BBLPD360	Species 42	Species 26	18	38	Species 14 (support = 0.706)	16	M. idaei
CNYOD021	Species 42	Species 26	18	34	Species 14 (support = 0.706)	16	M. idaei
LPAB582	Species 42	Species 26	18	38	Species 14 (support = 0.706)	16	M. idaei
CNBFD006	Species 42	Species 26	18	34	Species 14 (support = 0.706)	16	M. idaei
BBLPD989	Species 42	Species 26	18	38	Species 14 (support = 0.706)	16	M. idaei
LEFIB586	Species 42	Species 26	18	38	Species 14 (support = 0.706)	16	M. idaei
SSBAD4060	Species 42	Species 26	18	34	Species 14 (support = 0.706)	16	M. idaei
LEFIB958	Species 42	Species 26	18	78	Species 14 (support = 0.706)	16	M. idaei
LEFIF957	Species 42	Species 26	18	78	Species 14 (support = 0.706)	16	M. idaei
LON037	Species 42	Species 26	18	78	Species 14 (support = 0.706)	16	M. idaei
BBLPF086	Species 42	Species 26	18	38	Species 14 (support = 0.706)	16	M. idaei
PHLAH055	Species 42	Species 26	18	38	Species 14 (support = 0.706)	16	M. idaei
CHLEP028	Species 42	Species 26	18	38	Species 14 (support = 0.706)	16	M. idaei
SSWLD4174	Species 42	Species 26	18	34	Species 14 (support = 0.706)	16	M. idaei
CNTGD681	Species 42	Species 26	18	34	Species 14 (support = 0.706)	16	M. idaei
SSJAF2665	Species 42	Species 26	18	34	Species 14 (support = 0.706)	16	M. idaei
SSBAD4121	Species 42	Species 26	18	34	Species 14 (support = 0.706)	16	M. idaei
LCH154	Species 42	Species 26	18	38	Species 14 (support = 0.706)	16	M. idaei
MHLEP135	Species 42	Species 26	18	38	Species 14 (support = 0.706)	16	M. idaei
SSBAD6108	Species 42	Species 26	18	80	Species 14 (support = 0.706)	16	M. idaei
PHLAA508	Species 42	Species 26	18	38	Species 14 (support = 0.706)	16	M. idaei
CNKLF2190	Species 42	Species 26	18	34	Species 14 (support = 0.706)	16	M. idaei
LCHP248	Species 42	Species 26	18	38	Species 14 (support = 0.706)	16	M. idaei
CHLEP041	Species 42	Species 26	18	38	Species 14 (support = 0.706)	16	M. idaei
CNVUA931	Species 42	Species 26	18	34	Species 14 (support = 0.706)	16	M. idaei
SSBAD4133	Species 42	Species 26	18	34	Species 14 (support = 0.706)	16	M. idaei
LPAB515	Species 42	Species 26	18	38	Species 14 (support = 0.706)	16	M. idaei
CHLEP139	Species 42	Species 26	18	38	Species 14 (support = 0.706)	16	M. idaei
CNEIC3033	Species 42	Species 26	18	80	Species 14 (support = 0.706)	16	M. idaei
LCHIP191	Species 42	Species 26	18	38	Species 14 (support = 0.706)	16	M. idaei
SSBAD4062	Species 42	Species 26	18	34	Species 14 (support = 0.706)	16	M. idaei
LPAB517	Species 42	Species 26	18	38	Species 14 (support = 0.706)	16	M. idaei
CNEIC070	Species 42	Species 26	18	80	Species 14 (support = 0.706)	16	M. idaei
SSBAD4131	Species 42	Species 26	18	34	Species 14 (support = 0.706)	16	M. idaei
CNEIC3032	Species 42	Species 26	18	80	Species 14 (support = 0.706)	16	M. idaei
LCHQ162	Species 42	Species 26	18	38	Species 14 (support = 0.706)	16	M. idaei
SSBAD6423	Species 42	Species 26	18	34	Species 14 (support = 0.706)	16	M. idaei
LEFID847	Species 96	Species 65	49	61	Species 120 (support = 0.579)	17	M. lacteella
LEFID848	Species 96	Species 65	49	61	Species 120 (support = 0.579)	17	M. lacteella
LEFIK366	Species 96	Species 65	49	61	Species 120 (support = 0.579)	17	M. lacteella
PHLAI608	Species 96	Species 65	49	61	Species 121 (support = 0.589)	17	M. lacteella
FBLMU123	Species 106	Species 76	56	64	Species 3 (support = 0.613)	18	M. langiella
GMNWL2489	Species 106	Species 76	56	9	Species 3 (support = 0.613)	18	M. langiella
LEFID182	Species 106	Species 76	56	64	Species 3 (support = 0.613)	18	M. langiella
GMNWD423	Species 106	Species 76	56	9	Species 3 (support = 0.613)	18	M. langiella
GMNWD425	Species 106	Species 76	56	64	Species 3 (support = 0.613)	18	M. langiella
GMNWG3037	Species 106	Species 76	56	9	Species 3 (support = 0.613)	18	M. langiella
GMNWF1894	Species 106	Species 76	56	64	Species 3 (support = 0.613)	18	M. langiella
GMNWF1928	Species 106	Species 76	56	76	Species 3 (support = 0.613)	18	M. langiella
GMNWD431	Species 106	Species 76	56	9	Species 3 (support = 0.613)	18	M. langiella
LEFIC565	Species 106	Species 76	56	64	Species 3 (support = 0.613)	18	M. langiella
GMNWM739	Species 106	Species 76	56	9	Species 3 (support = 0.613)	18	M. langiella
GMNWD421	Species 106	Species 76	56	9	Species 3 (support = 0.613)	18	M. langiella
GMNWF1936	Species 106	Species 76	56	76	Species 3 (support = 0.613)	18	M. langiella
GMNWM751	Species 106	Species 76	56	9	Species 3 (support = 0.613)	18	M. langiella
LEATC512	Species 106	Species 76	56	64	Species 3 (support = 0.613)	18	M. langiella
GMNWD426	Species 106	Species 76	56	9	Species 3 (support = 0.613)	18	M. langiella
GMNWD449	Species 106	Species 76	56	64	Species 3 (support = 0.613)	18	M. langiella
GMNWF1897	Species 106	Species 76	56	64	Species 3 (support = 0.613)	18	M. langiella
GMNWM750	Species 106	Species 76	56	9	Species 3 (support = 0.613)	18	M. langiella
GMNWD422	Species 106	Species 76	56	64	Species 3 (support = 0.613)	18	M. langiella
GMNWF1908	Species 106	Species 76	56	9	Species 3 (support = 0.613)	18	M. langiella
LEFIC566	Species 106	Species 76	56	64	Species 3 (support = 0.613)	18	M. langiella
GMNWF1945	Species 106	Species 76	56	64	Species 3 (support = 0.613)	18	M. langiella
FBLMZ615	Species 106	Species 76	56	64	Species 3 (support = 0.613)	18	M. langiella
LEFIJ770	Species 106	Species 76	56	64	Species 3 (support = 0.613)	18	M. langiella
GMNWM747	Species 106	Species 76	56	64	Species 3 (support = 0.613)	18	M. langiella
GMNWD427	Species 106	Species 76	56	64	Species 3 (support = 0.613)	18	M. langiella
GMNWM742	Species 106	Species 76	56	9	Species 3 (support = 0.613)	18	M. langiella
GMNWF1917	Species 106	Species 76	56	9	Species 3 (support = 0.613)	18	M. langiella
GMNWG2958	Species 106	Species 76	56	64	Species 3 (support = 0.613)	18	M. langiella
GMNWD450	Species 106	Species 76	56	64	Species 3 (support = 0.613)	18	M. langiella
GMNWF1918	Species 106	Species 76	56	64	Species 3 (support = 0.613)	18	M. langiella
GMNWF1896	Species 106	Species 76	56	64	Species 3 (support = 0.613)	18	M. langiella
GMNWL2458	Species 106	Species 76	56	64	Species 3 (support = 0.613)	18	M. langiella
GMNWF1907	Species 106	Species 76	56	9	Species 3 (support = 0.613)	18	M. langiella
GMNWL2496	Species 106	Species 76	56	9	Species 3 (support = 0.613)	18	M. langiella
GMNWD428	Species 106	Species 76	56	64	Species 3 (support = 0.613)	18	M. langiella
GMNWD430	Species 106	Species 76	56	9	Species 3 (support = 0.613)	18	M. langiella
GMNWF1916	Species 106	Species 76	56	9	Species 3 (support = 0.613)	18	M. langiella
GMNWG3060	Species 106	Species 76	56	64	Species 3 (support = 0.613)	18	M. langiella
GMNWE807	Species 106	Species 76	56	64	Species 3 (support = 0.613)	18	M. langiella
GMNWD424	Species 106	Species 76	56	64	Species 3 (support = 0.613)	18	M. langiella
GMNWG2979	Species 106	Species 76	56	9	Species 3 (support = 0.613)	18	M. langiella
GMNWD442	Species 106	Species 76	56	64	Species 3 (support = 0.613)	18	M. langiella
GMNWL2480	Species 106	Species 76	56	64	Species 3 (support = 0.613)	18	M. langiella
GMNWD429	Species 106	Species 76	56	9	Species 3 (support = 0.613)	18	M. langiella
GMNWD501	Species 106	Species 76	56	64	Species 3 (support = 0.613)	18	M. langiella
GMNWE806	Species 106	Species 76	56	64	Species 3 (support = 0.613)	18	M. langiella
GMNWD437	Species 106	Species 76	56	64	Species 3 (support = 0.613)	18	M. langiella
GMNWL2460	Species 106	Species 76	56	9	Species 3 (support = 0.613)	18	M. langiella
GMNWL2464	Species 106	Species 76	56	64	Species 3 (support = 0.613)	18	M. langiella
CGUKB427	Species 3	Species 2	1	63	Species 43 (support = 0.742)	19	M. locupletella.EU
FBLMZ593	Species 3	Species 2	1	63	Species 43 (support = 0.742)	19	M. locupletella.EU
LEFIG416	Species 3	Species 2	1	63	Species 43 (support = 0.742)	19	M. locupletella.EU
LEATC537	Species 3	Species 2	1	63	Species 43 (support = 0.742)	19	M. locupletella.EU
LEFIG415	Species 3	Species 2	1	63	Species 43 (support = 0.742)	19	M. locupletella.EU
PHLAH056	Species 3	Species 2	1	63	Species 43 (support = 0.742)	19	M. locupletella.EU
LEFIK381	Species 3	Species 2	1	63	Species 43 (support = 0.742)	19	M. locupletella.EU
PHLAG241	Species 3	Species 2	1	63	Species 43 (support = 0.742)	19	M. locupletella.EU
TH103	Species 1	Species 1	59	45	Species 47 (support = 1.000)	20	M. locupletella.NA.1
CNBAC009	Species 2	Species 1	75	45	Species 48 (support = 1.000)	28	M. locupletella.NA.2
FBLMW926	Species 43	Species 27	19	39	Species 95 (support = 0.792)	21	M. miscella.1
LEFIA1235	Species 44	Species 27	19	39	Species 96 (support = 0.772)	21	M. miscella.1
ODOPE035	Species 44	Species 27	19	39	Species 96 (support = 0.772)	21	M. miscella.1
LEFIJ769	Species 44	Species 27	19	39	Species 96 (support = 0.772)	21	M. miscella.1
PHLSA296	Species 48	Species 30	79	74	Species 27 (support = 1.000)	22	M. miscella.2
PHLAB699	Species 47	Species 29	21	74	Species 40 (support = 0.993)	23	M. miscella.3
PHLAB700	Species 47	Species 29	21	74	Species 40 (support = 0.993)	23	M. miscella.3
FBLMW929	Species 45	Species 28	20	74	Species 71 (support = 0.994)	24	M. miscella.4
LASTS373	Species 46	Species 28	20	74	Species 72 (support = 0.994)	24	M. miscella.4
TH123	Species 75	Species 48	34	48	Species 117 (support = 0.523)	25	M. murtfeldtella
MP097	Species 75	Species 48	34	48	Species 117 (support = 0.523)	25	M. murtfeldtella
MP172	Species 75	Species 48	34	48	Species 117 (support = 0.523)	25	M. murtfeldtella
TH74	Species 75	Species 48	34	48	Species 117 (support = 0.523)	25	M. murtfeldtella
ABLOM128	Species 75	Species 48	34	48	Species 117 (support = 0.523)	25	M. murtfeldtella
CNGSG2406	Species 75	Species 48	34	48	Species 117 (support = 0.523)	25	M. murtfeldtella
MP455	Species 75	Species 48	34	48	Species 117 (support = 0.523)	25	M. murtfeldtella
MP017	Species 75	Species 48	34	48	Species 117 (support = 0.523)	25	M. murtfeldtella
MP022	Species 75	Species 48	34	48	Species 117 (support = 0.523)	25	M. murtfeldtella
MP169	Species 75	Species 48	34	48	Species 117 (support = 0.523)	25	M. murtfeldtella
TH34	Species 75	Species 48	34	48	Species 117 (support = 0.523)	25	M. murtfeldtella
MP057	Species 75	Species 48	34	48	Species 117 (support = 0.523)	25	M. murtfeldtella
MP173	Species 75	Species 48	34	48	Species 117 (support = 0.523)	25	M. murtfeldtella
MP349	Species 75	Species 48	34	48	Species 117 (support = 0.523)	25	M. murtfeldtella
MP458	Species 75	Species 48	34	48	Species 117 (support = 0.523)	25	M. murtfeldtella
MP162	Species 75	Species 48	34	48	Species 117 (support = 0.523)	25	M. murtfeldtella
CNGRL049	Species 76	Species 48	34	48	Species 118 (support = 0.842)	25	M. murtfeldtella
MP483	Species 76	Species 48	34	48	Species 118 (support = 0.842)	25	M. murtfeldtella
LEEUA166	Species 95	Species 65	49	61	Species 66 (support = 0.992)	26	M. ochraceella
TH130	Species 71	Species 44	32	68	Species 87 (support = 0.892)	27	M. pecosella.1
TH91	Species 71	Species 44	32	68	Species 87 (support = 0.892)	27	M. pecosella.1
MP223	Species 71	Species 44	32	68	Species 87 (support = 0.892)	27	M. pecosella.1
MP148_2	Species 71	Species 44	32	68	Species 87 (support = 0.892)	27	M. pecosella.1
MP425	Species 71	Species 44	32	68	Species 87 (support = 0.892)	27	M. pecosella.1
MP023A	Species 71	Species 44	32	68	Species 87 (support = 0.892)	27	M. pecosella.1
MP091	Species 71	Species 44	32	68	Species 87 (support = 0.892)	27	M. pecosella.1
MP073	Species 71	Species 44	32	68	Species 87 (support = 0.892)	27	M. pecosella.1
MP111	Species 71	Species 44	32	68	Species 87 (support = 0.892)	27	M. pecosella.1
MP099	Species 71	Species 44	32	68	Species 87 (support = 0.892)	27	M. pecosella.1
MP110	Species 71	Species 44	32	68	Species 87 (support = 0.892)	27	M. pecosella.1
MP234	Species 71	Species 44	32	68	Species 87 (support = 0.892)	27	M. pecosella.1
MP027	Species 71	Species 44	32	68	Species 87 (support = 0.892)	27	M. pecosella.1
MP275	Species 71	Species 44	32	68	Species 87 (support = 0.892)	27	M. pecosella.1
MP476	Species 71	Species 44	32	68	Species 87 (support = 0.892)	27	M. pecosella.1
MP227	Species 71	Species 44	32	68	Species 87 (support = 0.892)	27	M. pecosella.1
MP285	Species 71	Species 44	32	68	Species 87 (support = 0.892)	27	M. pecosella.1
MP403	Species 71	Species 44	32	68	Species 87 (support = 0.892)	27	M. pecosella.1
MP481	Species 71	Species 44	32	68	Species 87 (support = 0.892)	27	M. pecosella.1
MP119	Species 71	Species 44	32	68	Species 87 (support = 0.892)	27	M. pecosella.1
MP303	Species 71	Species 44	32	68	Species 87 (support = 0.892)	27	M. pecosella.1
MP299	Species 71	Species 44	32	68	Species 87 (support = 0.892)	27	M. pecosella.1
TH78	Species 71	Species 44	32	68	Species 87 (support = 0.892)	27	M. pecosella.1
MP025	Species 71	Species 44	32	68	Species 87 (support = 0.892)	27	M. pecosella.1
MP410	Species 71	Species 44	32	68	Species 87 (support = 0.892)	27	M. pecosella.1
MP019	Species 71	Species 44	32	68	Species 87 (support = 0.892)	27	M. pecosella.1
MP153	Species 71	Species 44	32	68	Species 87 (support = 0.892)	27	M. pecosella.1
MP322	Species 71	Species 44	32	68	Species 87 (support = 0.892)	27	M. pecosella.1
MP438	Species 71	Species 44	32	68	Species 87 (support = 0.892)	27	M. pecosella.1
MP465	Species 71	Species 44	32	68	Species 87 (support = 0.892)	27	M. pecosella.1
MP157	Species 71	Species 44	32	68	Species 87 (support = 0.892)	27	M. pecosella.1
MP268	Species 71	Species 44	32	68	Species 87 (support = 0.892)	27	M. pecosella.1
MP264	Species 71	Species 44	32	68	Species 87 (support = 0.892)	27	M. pecosella.1
MP356	Species 71	Species 44	32	68	Species 87 (support = 0.892)	27	M. pecosella.1
TH84	Species 71	Species 44	32	68	Species 87 (support = 0.892)	27	M. pecosella.1
MP088	Species 71	Species 44	32	68	Species 87 (support = 0.892)	27	M. pecosella.1
MP288	Species 71	Species 44	32	68	Species 87 (support = 0.892)	27	M. pecosella.1
MP370	Species 71	Species 44	32	68	Species 87 (support = 0.892)	27	M. pecosella.1
MP228	Species 71	Species 44	32	68	Species 87 (support = 0.892)	27	M. pecosella.1
MP430	Species 71	Species 44	32	68	Species 87 (support = 0.892)	27	M. pecosella.1
MP015	Species 71	Species 44	32	68	Species 87 (support = 0.892)	27	M. pecosella.1
MP359	Species 71	Species 44	32	68	Species 87 (support = 0.892)	27	M. pecosella.1
MP233	Species 71	Species 44	32	68	Species 87 (support = 0.892)	27	M. pecosella.1
MP389	Species 71	Species 44	32	68	Species 87 (support = 0.892)	27	M. pecosella.1
MP253	Species 71	Species 44	32	68	Species 87 (support = 0.892)	27	M. pecosella.1
MP028	Species 71	Species 44	32	68	Species 87 (support = 0.892)	27	M. pecosella.1
MP440	Species 71	Species 44	32	68	Species 87 (support = 0.892)	27	M. pecosella.1
MP035	Species 71	Species 44	32	68	Species 87 (support = 0.892)	27	M. pecosella.1
MP075	Species 71	Species 44	32	68	Species 87 (support = 0.892)	27	M. pecosella.1
MP210	Species 71	Species 44	32	68	Species 87 (support = 0.892)	27	M. pecosella.1
MP380	Species 71	Species 44	32	68	Species 87 (support = 0.892)	27	M. pecosella.1
MP020	Species 71	Species 44	32	68	Species 87 (support = 0.892)	27	M. pecosella.1
MP404	Species 71	Species 44	32	68	Species 87 (support = 0.892)	27	M. pecosella.1
MP021	Species 71	Species 44	32	68	Species 87 (support = 0.892)	27	M. pecosella.1
MP436	Species 71	Species 44	32	68	Species 87 (support = 0.892)	27	M. pecosella.1
MP018	Species 71	Species 44	32	68	Species 87 (support = 0.892)	27	M. pecosella.1
MP340	Species 71	Species 44	32	68	Species 87 (support = 0.892)	27	M. pecosella.1
MP134	Species 71	Species 44	32	68	Species 87 (support = 0.892)	27	M. pecosella.1
MP237	Species 71	Species 44	32	68	Species 87 (support = 0.892)	27	M. pecosella.1
MP315	Species 71	Species 44	32	68	Species 87 (support = 0.892)	27	M. pecosella.1
MP245	Species 71	Species 44	32	68	Species 87 (support = 0.892)	27	M. pecosella.1
MP397	Species 71	Species 44	32	68	Species 87 (support = 0.892)	27	M. pecosella.1
MP066	Species 71	Species 44	32	68	Species 87 (support = 0.892)	27	M. pecosella.1
MP290_2	Species 71	Species 44	32	68	Species 87 (support = 0.892)	27	M. pecosella.1
MP393	Species 71	Species 44	32	68	Species 87 (support = 0.892)	27	M. pecosella.1
MP452	Species 71	Species 44	32	68	Species 87 (support = 0.892)	27	M. pecosella.1
MP318	Species 71	Species 44	32	68	Species 87 (support = 0.892)	27	M. pecosella.1
MP369	Species 71	Species 44	32	68	Species 87 (support = 0.892)	27	M. pecosella.1
MP375	Species 71	Species 44	32	68	Species 87 (support = 0.892)	27	M. pecosella.1
MP030	Species 72	Species 45	32	68	Species 88 (support = 0.972)	27	M. pecosella.1
TH13	Species 68	Species 42	30	30	Species 49 (support = 0.825)	29	M. pecosella.2
MP013	Species 68	Species 42	30	30	Species 49 (support = 0.825)	29	M. pecosella.2
TH3	Species 68	Species 42	30	30	Species 49 (support = 0.825)	29	M. pecosella.2
MP001	Species 68	Species 42	30	30	Species 49 (support = 0.825)	29	M. pecosella.2
MP005	Species 68	Species 42	30	30	Species 49 (support = 0.825)	29	M. pecosella.2
MP006	Species 68	Species 42	30	30	Species 49 (support = 0.825)	29	M. pecosella.2
MP003	Species 68	Species 42	30	30	Species 49 (support = 0.825)	29	M. pecosella.2
MP012	Species 68	Species 42	30	30	Species 49 (support = 0.825)	29	M. pecosella.2
MP362	Species 68	Species 42	30	30	Species 49 (support = 0.825)	29	M. pecosella.2
TH99	Species 69	Species 43	31	35	Species 106 (support = 0.812)	30	M. pecosella.3
MP196	Species 69	Species 43	31	35	Species 106 (support = 0.812)	30	M. pecosella.3
MP032	Species 70	Species 43	31	35	Species 107 (support = 0.750)	30	M. pecosella.3
MP033	Species 70	Species 43	31	35	Species 107 (support = 0.750)	30	M. pecosella.3
MP186	Species 70	Species 43	31	35	Species 107 (support = 0.750)	30	M. pecosella.3
MP198	Species 70	Species 43	31	35	Species 107 (support = 0.750)	30	M. pecosella.3
MP193	Species 70	Species 43	31	35	Species 107 (support = 0.750)	30	M. pecosella.3
CGUKD681	Species 94	Species 64	48	28	Species 39 (support = 0.645)	31	M. propinquella
FBLMU121	Species 94	Species 64	48	28	Species 39 (support = 0.645)	31	M. propinquella
LEFIB777	Species 94	Species 64	48	28	Species 39 (support = 0.645)	31	M. propinquella
LEFIB779	Species 94	Species 64	48	28	Species 39 (support = 0.645)	31	M. propinquella
LEFIJ1240	Species 94	Species 64	48	28	Species 39 (support = 0.645)	31	M. propinquella
LEFIB778	Species 94	Species 64	48	28	Species 39 (support = 0.645)	31	M. propinquella
PHLAH058	Species 94	Species 64	48	28	Species 39 (support = 0.645)	31	M. propinquella
FBLMU122	Species 94	Species 64	48	28	Species 39 (support = 0.645)	31	M. propinquella
CGUKC753	Species 26	Species 15	10	53	Species 31 (support = 0.909)	32	M. raschkiella
CGUKC881	Species 26	Species 15	10	53	Species 31 (support = 0.909)	32	M. raschkiella
LEFIG005	Species 26	Species 15	10	53	Species 31 (support = 0.909)	32	M. raschkiella
FBLMX021	Species 26	Species 15	10	53	Species 31 (support = 0.909)	32	M. raschkiella
LEFIB741	Species 26	Species 15	10	53	Species 31 (support = 0.909)	32	M. raschkiella
LEATA446	Species 26	Species 15	10	53	Species 31 (support = 0.909)	32	M. raschkiella
LEFIB149	Species 26	Species 15	10	53	Species 31 (support = 0.909)	32	M. raschkiella
FBLMZ753	Species 26	Species 15	10	53	Species 31 (support = 0.909)	32	M. raschkiella
MP026	Species 67	Species 41	29	33	Species 102 (support = 0.773)	33	M. rufocristatella
TH48	Species 66	Species 41	29	33	Species 104 (support = 0.365)	33	M. rufocristatella
TH77	Species 66	Species 41	29	33	Species 105 (support = 0.354)	33	M. rufocristatella
MP029	Species 66	Species 41	29	33	Species 105 (support = 0.354)	33	M. rufocristatella
CNFNR3477	Species 27	Species 16	11	79	Species 119 (support = 0.576)	34	M. sexstrigella
CNPKG499	Species 27	Species 16	11	79	Species 119 (support = 0.576)	34	M. sexstrigella
CNFND473	Species 27	Species 16	11	79	Species 126 (support = 0.205)	34	M. sexstrigella
CNFNF906	Species 27	Species 16	11	79	Species 126 (support = 0.205)	34	M. sexstrigella
CNFNQ448	Species 27	Species 16	11	79	Species 126 (support = 0.205)	34	M. sexstrigella
CNFNS1338	Species 27	Species 16	11	79	Species 126 (support = 0.205)	34	M. sexstrigella
CNFNU1162	Species 27	Species 16	11	79	Species 126 (support = 0.205)	34	M. sexstrigella
CNRME2940	Species 27	Species 16	11	2	Species 126 (support = 0.205)	34	M. sexstrigella
CNFNR3513	Species 27	Species 16	11	79	Species 126 (support = 0.205)	34	M. sexstrigella
CNFNR3506	Species 27	Species 16	11	79	Species 126 (support = 0.205)	34	M. sexstrigella
CNFNE1741	Species 27	Species 16	11	79	Species 126 (support = 0.205)	34	M. sexstrigella
CNFNQ451	Species 27	Species 16	11	79	Species 126 (support = 0.205)	34	M. sexstrigella
LBCH2227	Species 27	Species 16	11	2	Species 126 (support = 0.205)	34	M. sexstrigella
CNTNF1751	Species 27	Species 16	11	79	Species 126 (support = 0.205)	34	M. sexstrigella
SSGBB2579	Species 27	Species 16	11	79	Species 126 (support = 0.205)	34	M. sexstrigella
CNFNF901	Species 27	Species 16	11	79	Species 126 (support = 0.205)	34	M. sexstrigella
CNFNR3535	Species 27	Species 16	11	79	Species 127 (support = 0.237)	34	M. sexstrigella
LBCH1886	Species 27	Species 16	11	2	Species 127 (support = 0.237)	34	M. sexstrigella
NGNAF108	Species 77	Species 49	35	13	Species 22 (support = 0.801)	35	M. sp. CAN.BC.kamloops.1
NGNAX293	Species 77	Species 49	35	13	Species 22 (support = 0.801)	35	M. sp. CAN.BC.kamloops.1
NGNAS332	Species 77	Species 49	35	13	Species 22 (support = 0.801)	35	M. sp. CAN.BC.kamloops.1
NGNAY355	Species 77	Species 49	35	13	Species 22 (support = 0.801)	35	M. sp. CAN.BC.kamloops.1
BBLPD682	Species 93	Species 63	47	57	Species 30 (support = 0.680)	36	M. sp. CAN.BC.AB.NL
CNJAF1475	Species 93	Species 63	47	57	Species 30 (support = 0.680)	36	M. sp. CAN.BC.AB.NL
NGNAX178	Species 93	Species 63	47	57	Species 30 (support = 0.680)	36	M. sp. CAN.BC.AB.NL
SSGBB2298	Species 93	Species 63	47	57	Species 30 (support = 0.680)	36	M. sp. CAN.BC.AB.NL
SSGBB2470	Species 93	Species 63	47	57	Species 30 (support = 0.680)	36	M. sp. CAN.BC.AB.NL
SSGBB2661	Species 93	Species 63	47	57	Species 30 (support = 0.680)	36	M. sp. CAN.BC.AB.NL
NGNAG359	Species 31	Species 19	13	11	Species 51 (support = 0.978)	37	M. sp. CAN.BC.kamloops.2
NGNAH1207	Species 31	Species 19	13	11	Species 51 (support = 0.978)	37	M. sp. CAN.BC.kamloops.2
NGNAX074	Species 31	Species 19	13	11	Species 51 (support = 0.978)	37	M. sp. CAN.BC.kamloops.2
NGNAE042	Species 29	Species 18	12	11	Species 115 (support = 0.867)	38	M. sp. CAN.BC.kamloops.3
NGNAH145	Species 29	Species 18	12	11	Species 115 (support = 0.867)	38	M. sp. CAN.BC.kamloops.3
NGNAI820	Species 29	Species 18	12	11	Species 115 (support = 0.867)	38	M. sp. CAN.BC.kamloops.3
NGNAX280	Species 30	Species 18	12	11	Species 116 (support = 0.952)	38	M. sp. CAN.BC.kamloops.3
NGNAX377	Species 30	Species 18	12	11	Species 116 (support = 0.952)	38	M. sp. CAN.BC.kamloops.3
TH15	Species 39	Species 25	70	20	Species 10 (support = 1.000)	39	M. sp. bicknellii.leaf.miner.orange
TH112	Species 60	Species 37	26	75	Species 38 (support = 0.773)	40	M. sp. Calylophus.stem.gall.KS
TH113	Species 60	Species 37	26	75	Species 38 (support = 0.773)	40	M. sp. Calylophus.stem.gall.KS
MP045	Species 60	Species 37	26	75	Species 38 (support = 0.773)	40	M. sp. Calylophus.stem.gall.KS
MP040	Species 60	Species 37	26	75	Species 38 (support = 0.773)	40	M. sp. Calylophus.stem.gall.KS
MP048	Species 60	Species 37	26	75	Species 38 (support = 0.773)	40	M. sp. Calylophus.stem.gall.KS
MP051	Species 60	Species 37	26	75	Species 38 (support = 0.773)	40	M. sp. CAN.BC.AB.MB
TH114	Species 60	Species 37	26	75	Species 38 (support = 0.773)	40	M. sp. CAN.BC.AB.MB
MP043	Species 60	Species 37	26	75	Species 38 (support = 0.773)	40	M. sp. CAN.BC.AB.MB
MP413	Species 58	Species 36	25	26	Species 81 (support = 0.709)	41	M. sp. CAN.BC.AB.MB
MP416	Species 58	Species 36	25	26	Species 81 (support = 0.709)	41	M. sp. CAN.BC.AB.MB
MP418	Species 58	Species 36	25	26	Species 81 (support = 0.709)	41	M. sp. CAN.BC.AB.MB
MP428	Species 59	Species 36	25	26	Species 82 (support = 0.933)	41	M. sp. CAN.BC.AB.MB
MP433	Species 59	Species 36	25	26	Species 82 (support = 0.933)	41	M. sp. CAN.BC.AB.MB
BBLPD594	Species 11	Species 7	4	7	Species 54 (support = 1.000)	42	M. sp. CAN.BC.AB.MB
RRMPC833	Species 14	Species 8	5	47	Species 64 (support = 0.973)	43	M. sp. CAN.BC.AB.MB
RRMPD509	Species 14	Species 8	5	47	Species 64 (support = 0.973)	43	M. sp. CAN.BC.AB.MB
RRMPE392	Species 14	Species 8	5	47	Species 64 (support = 0.973)	43	M. sp. CAN.BC.AB.MB
SSWLB3747	Species 15	Species 9	5	47	Species 65 (support = 0.983)	76	M. sp. CAN.BC.AB.MB
SSWLE7340	Species 15	Species 9	5	47	Species 65 (support = 0.983)	76	M. sp. CAN.BC.AB.MB
CNRMD539	Species 13	Species 7	4	7	Species 89 (support = 0.966)	42	M. sp. CAN.ON.Cambridge
CNRMD2607	Species 12	Species 7	4	7	Species 90 (support = 0.516)	42	M. sp. CAN.ON.Cambridge
CNRMD537	Species 12	Species 7	4	7	Species 90 (support = 0.516)	42	M. sp. CAN.ON.Cambridge
SSEIB2026	Species 12	Species 7	4	23	Species 90 (support = 0.516)	42	M. sp. CAN.AB.waterton.lakes.3
SSEIA6142	Species 12	Species 7	4	23	Species 90 (support = 0.516)	42	M. sp. CAN.AB.waterton.lakes.3
CNWBE550	Species 12	Species 7	4	23	Species 90 (support = 0.516)	42	M. sp. CAN.ON.leeds+grenville
SSEIA6162	Species 12	Species 7	4	23	Species 90 (support = 0.516)	42	M. sp. CAN.BC.Kootenay.1
SSEIA6169	Species 12	Species 7	4	23	Species 90 (support = 0.516)	42	M. sp. CAN.BC.Kootenay.2
SSEIA6175	Species 12	Species 7	4	23	Species 90 (support = 0.516)	42	M. sp. CAN.BC.merritt
CNRMD554	Species 12	Species 7	4	16	Species 93 (support = 0.496)	42	M. sp. CAN.BC.revelstoke
CNWLE1796	Species 12	Species 7	4	16	Species 93 (support = 0.496)	42	M. sp. CAN.AB.Banff
SSWLB1350	Species 12	Species 7	4	16	Species 93 (support = 0.496)	42	M. sp. CAN.AB.Jasper+waterton
CNWBE430	Species 12	Species 7	4	23	Species 94 (support = 0.514)	42	M. sp. CAN.AB.Jasper+waterton
JSJUL2292	Species 63	Species 38	77	33	Species 41 (support = 1.000)	44	M. sp. CAN.AB.Jasper+waterton
CNKTC1692	Species 28	Species 17	76	2	Species 37 (support = 1.000)	45	M. sp. CAN.AB.Jasper+waterton
BBLPD589	Species 20	Species 11	73	19	Species 11 (support = 1.000)	46	M. sp. CAN.AB.Jasper+waterton
SMTPM1275	Species 73	Species 46	80	33	Species 25 (support = 1.000)	47	M. sp. CAN.AB.Jasper+waterton
BBLPD889	Species 57	Species 35	74	8	Species 34 (support = 1.000)	48	M. sp. CAN.AB.Jasper+waterton
SSBAD819	Species 50	Species 32	81	18	Species 42 (support = 1.000)	49	M. sp. CAN.AB.Jasper+waterton
CNJAF1519	Species 49	Species 31	22	70	Species 98 (support = 0.418)	50	M. sp. CAN.AB.Jasper+waterton
CNJAG1014	Species 49	Species 31	22	70	Species 98 (support = 0.418)	50	M. sp. CAN.AB.Jasper+waterton
CNWLN021	Species 49	Species 31	22	3	Species 98 (support = 0.418)	50	M. sp. CAN.AB.Jasper+waterton
CNJAF1520	Species 49	Species 31	22	70	Species 98 (support = 0.418)	50	M. sp. CAN.AB.Jasper+waterton
CNJAF1525	Species 49	Species 31	22	70	Species 98 (support = 0.418)	50	M. sp. CAN.AB.Jasper+waterton
CNJAG1012	Species 49	Species 31	22	70	Species 98 (support = 0.418)	50	M. sp. CAN.AB.Jasper+waterton
CNJAF1523	Species 49	Species 31	22	70	Species 98 (support = 0.418)	50	M. sp. CAN.AB.waterton.lakes.1
CNJAF1528	Species 49	Species 31	22	70	Species 98 (support = 0.418)	50	M. sp. CAN.AB.waterton.lakes.1
CNWLG036	Species 49	Species 31	22	70	Species 98 (support = 0.418)	50	M. sp. CAN.AB.waterton.lakes.1
SSWLE3829	Species 49	Species 31	22	3	Species 98 (support = 0.418)	50	M. sp. CAN.AB.waterton.lakes.1
SSWLE8582	Species 49	Species 31	22	3	Species 98 (support = 0.418)	50	M. sp. CAN.AB.waterton.lakes.2
CNWLO130	Species 49	Species 31	22	3	Species 98 (support = 0.418)	50	M. sp. CAN.AB.waterton.lakes.2
CNWLG050	Species 49	Species 31	22	3	Species 99 (support = 0.424)	50	M. sp. CAN.AB.waterton.lakes.2
CNWLO105	Species 49	Species 31	22	3	Species 99 (support = 0.424)	50	M. sp. CAN.AB.waterton.lakes.2
SSWLB1348	Species 22	Species 13	8	36	Species 33 (support = 0.952)	51	M. sp. CAN.AB.waterton.lakes.2
SSWLE5073	Species 22	Species 13	8	36	Species 33 (support = 0.952)	51	M. sp. sct.anogra.flower.borer.CA
SSWLE3828	Species 22	Species 13	8	36	Species 33 (support = 0.952)	51	M. sp. sct.anogra.flower.borer.CA
SSWLE6601	Species 22	Species 13	8	36	Species 33 (support = 0.952)	51	M. sp. sct.anogra.flower.borer.CA
LPAB906	Species 21	Species 12	7	55	Species 32 (support = 0.894)	52	M. sp. sct.anogra.flower.borer.CA
SSWLE7337	Species 21	Species 12	7	55	Species 32 (support = 0.894)	52	M. sp. sct.anogra.flower.borer.CA
SSWLB1131	Species 21	Species 12	7	55	Species 32 (support = 0.894)	52	M. sp. sct.anogra.flower.borer.CA
SSWLE120	Species 21	Species 12	7	55	Species 32 (support = 0.894)	52	M. sp. sct.anogra.flower.borer.CA
SSWLE3848	Species 21	Species 12	7	55	Species 32 (support = 0.894)	52	M. sp. sct.anogra.flower.borer.CA
CNRMD2625	Species 32	Species 20	14	17	Species 12 (support = 0.793)	53	M. sp. CAN.AB.MB.central
SSWLB1351	Species 32	Species 20	14	41	Species 12 (support = 0.793)	53	M. sp. CAN.AB.MB.central
CNWLD303	Species 32	Species 20	14	41	Species 12 (support = 0.793)	53	M. sp. CAN.AB.MB.central
CNWLD325	Species 32	Species 20	14	41	Species 12 (support = 0.793)	53	M. sp. CAN.AB.MB.central
SSWLB1135	Species 32	Species 20	14	41	Species 12 (support = 0.793)	53	M. sp. CAN.AB.MB.central
SSWLB1138	Species 32	Species 20	14	41	Species 12 (support = 0.793)	53	M. sp. CAN.AB.MB.central
LPMNB194	Species 32	Species 20	14	17	Species 12 (support = 0.793)	53	M. sp. CAN.AB.MB.central
CNWLD317	Species 32	Species 20	14	41	Species 12 (support = 0.793)	53	M. sp. CAN.AB.MB.central
SSEIA6184	Species 32	Species 20	14	41	Species 12 (support = 0.793)	53	M. sp. CAN.AB.MB.central
CNWLD323	Species 32	Species 20	14	41	Species 12 (support = 0.793)	53	M. sp. CAN.AB.MB.central
CNWLL028	Species 32	Species 20	14	41	Species 12 (support = 0.793)	53	M. sp. CAN.AB.MB.central
CNWLD318	Species 32	Species 20	14	41	Species 12 (support = 0.793)	53	M. sp. CAN.AB.MB.central
TH126	Species 61	Species 38	27	33	Species 83 (support = 0.977)	54	M. sp. caespitosa.flower.borer.WY
MP496	Species 62	Species 38	27	33	Species 84 (support = 0.977)	54	M. sp. caespitosa.flower.borer.WY
ABLOM001	Species 90	Species 61	45	40	Species 62 (support = 0.704)	55	M. sp. Camissonia.flower.borer.CA.1
ABLOM066	Species 90	Species 61	45	40	Species 62 (support = 0.704)	55	M. sp. Camissonia.flower.borer.CA.1
ABLOM129	Species 90	Species 61	45	40	Species 62 (support = 0.704)	55	M. sp. Camissonia.flower.borer.CA.1
ABLOM183	Species 90	Species 61	45	40	Species 62 (support = 0.704)	55	M. sp. Camissonia.flower.borer.CA.1
ABLOM028	Species 90	Species 61	45	40	Species 62 (support = 0.704)	55	M. sp. Camissonia.flower.borer.CA.1
ABLOM178	Species 90	Species 61	45	40	Species 62 (support = 0.704)	55	M. sp. Camissonia.flower.borer.CA.1
ABLOM226	Species 90	Species 61	45	40	Species 62 (support = 0.704)	55	M. sp. Camissonia.flower.borer.CA.1
ABLOM033	Species 90	Species 61	45	40	Species 62 (support = 0.704)	55	M. sp. Camissonia.flower.borer.CA.1
ABLOM208	Species 90	Species 61	45	40	Species 62 (support = 0.704)	55	M. sp. Camissonia.flower.borer.CA.1
ABLOM068	Species 90	Species 61	45	40	Species 62 (support = 0.704)	55	M. sp. Camissonia.flower.borer.CA.1
ABLOM095	Species 90	Species 61	45	40	Species 62 (support = 0.704)	55	M. sp. Camissonia.flower.borer.CA.1
ABLOM221	Species 90	Species 61	45	40	Species 62 (support = 0.704)	55	M. sp. Camissonia.flower.borer.CA.1
ABLOM011	Species 90	Species 61	45	40	Species 62 (support = 0.704)	55	M. sp. Camissonia.flower.borer.CA.1
ABLOM180	Species 90	Species 61	45	40	Species 62 (support = 0.704)	55	M. sp. Camissonia.flower.borer.CA.1
ABLOM069	Species 90	Species 61	45	40	Species 62 (support = 0.704)	55	M. sp. Camissonia.flower.borer.CA.1
ABLOM089	Species 90	Species 61	45	40	Species 62 (support = 0.704)	55	M. sp. Camissonia.flower.borer.CA.1
ABLOM210	Species 90	Species 61	45	40	Species 62 (support = 0.704)	55	M. sp. Camissonia.flower.borer.CA.1
ABLOM041	Species 90	Species 61	45	40	Species 62 (support = 0.704)	55	M. sp. Camissonia.flower.borer.CA.1
ABLOM188	Species 90	Species 61	45	40	Species 62 (support = 0.704)	55	M. sp. Camissonia.flower.borer.CA.1
ABLOM209	Species 90	Species 61	45	40	Species 62 (support = 0.704)	55	M. sp. Camissonia.flower.borer.CA.1
ABLOM092	Species 90	Species 61	45	40	Species 62 (support = 0.704)	55	M. sp. Camissonia.flower.borer.CA.1
ABLOM213	Species 90	Species 61	45	40	Species 62 (support = 0.704)	55	M. sp. Camissonia.flower.borer.CA.1
ABLOM019	Species 90	Species 61	45	40	Species 62 (support = 0.704)	55	M. sp. Camissonia.flower.borer.CA.1
ABLOM093	Species 90	Species 61	45	40	Species 62 (support = 0.704)	55	M. sp. Camissonia.flower.borer.CA.1
ABLOM101	Species 90	Species 61	45	40	Species 62 (support = 0.704)	55	M. sp. Camissonia.flower.borer.CA.1
ABLOM175	Species 90	Species 61	45	40	Species 62 (support = 0.704)	55	M. sp. Camissonia.flower.borer.CA.1
ABLOM096	Species 90	Species 61	45	40	Species 62 (support = 0.704)	55	M. sp. Camissonia.flower.borer.CA.1
ABLOM200	Species 90	Species 61	45	40	Species 62 (support = 0.704)	55	M. sp. Camissonia.flower.borer.CA.1
ABLOM100	Species 90	Species 61	45	40	Species 62 (support = 0.704)	55	M. sp. Camissonia.flower.borer.CA.1
ABLOM177	Species 90	Species 61	45	40	Species 62 (support = 0.704)	55	M. sp. Camissonia.flower.borer.CA.1
ABLOM190	Species 90	Species 61	45	40	Species 62 (support = 0.704)	55	M. sp. Camissonia.flower.borer.CA.1
ABLOM021	Species 90	Species 61	45	40	Species 62 (support = 0.704)	55	M. sp. Camissonia.flower.borer.CA.1
ABLOM094	Species 90	Species 61	45	40	Species 62 (support = 0.704)	55	M. sp. Camissonia.flower.borer.CA.1
ABLOM006	Species 90	Species 61	45	40	Species 62 (support = 0.704)	55	M. sp. Camissonia.flower.borer.CA.1
ABLOM090	Species 90	Species 61	45	40	Species 62 (support = 0.704)	55	M. sp. Camissonia.flower.borer.CA.1
ABLOM067	Species 90	Species 61	45	40	Species 62 (support = 0.704)	55	M. sp. Camissonia.flower.borer.CA.1
ABLOM059	Species 90	Species 61	45	40	Species 62 (support = 0.704)	55	M. sp. Camissonia.flower.borer.CA.1
ABLOM099	Species 90	Species 61	45	40	Species 62 (support = 0.704)	55	M. sp. Camissonia.flower.borer.CA.1
ABLOM064	Species 90	Species 61	45	40	Species 62 (support = 0.704)	55	M. sp. Camissonia.flower.borer.CA.1
ABLOM110	Species 90	Species 61	45	40	Species 62 (support = 0.704)	55	M. sp. Camissonia.flower.borer.CA.1
ABLOM199	Species 90	Species 61	45	40	Species 62 (support = 0.704)	55	M. sp. Camissonia.flower.borer.CA.1
ABLOM171	Species 90	Species 61	45	40	Species 62 (support = 0.704)	55	M. sp. Camissonia.flower.borer.CA.1
ABLOM203	Species 90	Species 61	45	40	Species 62 (support = 0.704)	55	M. sp. Camissonia.flower.borer.CA.1
ABLOM016	Species 90	Species 61	45	40	Species 62 (support = 0.704)	55	M. sp. Camissonia.flower.borer.CA.1
ABLOM103	Species 90	Species 61	45	40	Species 62 (support = 0.704)	55	M. sp. Camissonia.flower.borer.CA.1
ABLOM201	Species 90	Species 61	45	40	Species 62 (support = 0.704)	55	M. sp. Camissonia.flower.borer.CA.1
ABLOM030	Species 90	Species 61	45	40	Species 62 (support = 0.704)	55	M. sp. Camissonia.flower.borer.CA.1
ABLOM145	Species 90	Species 61	45	40	Species 62 (support = 0.704)	55	M. sp. Camissonia.flower.borer.CA.1
ABLOM104	Species 90	Species 61	45	40	Species 62 (support = 0.704)	55	M. sp. Camissonia.flower.borer.CA.1
ABLOM179	Species 90	Species 61	45	40	Species 62 (support = 0.704)	55	M. sp. Camissonia.flower.borer.CA.1
ABLOM018	Species 90	Species 61	45	40	Species 62 (support = 0.704)	55	M. sp. Camissonia.flower.borer.CA.1
ABLOM071	Species 90	Species 61	45	40	Species 62 (support = 0.704)	55	M. sp. Camissonia.flower.borer.CA.1
ABLOM159	Species 90	Species 61	45	40	Species 62 (support = 0.704)	55	M. sp. Camissonia.flower.borer.CA.1
ABLOM057	Species 90	Species 61	45	40	Species 62 (support = 0.704)	55	M. sp. Camissonia.flower.borer.CA.1
ABLOM187	Species 90	Species 61	45	40	Species 62 (support = 0.704)	55	M. sp. Camissonia.flower.borer.CA.1
ABLOM002	Species 91	Species 62	46	32	Species 78 (support = 0.806)	56	M. sp. Camissonia.flower.borer.CA.2
ABLOM227	Species 91	Species 62	46	32	Species 78 (support = 0.806)	56	M. sp. Camissonia.flower.borer.CA.2
ABLOM029	Species 91	Species 62	46	32	Species 78 (support = 0.806)	56	M. sp. Camissonia.flower.borer.CA.2
ABLOM225	Species 91	Species 62	46	32	Species 78 (support = 0.806)	56	M. sp. Camissonia.flower.borer.CA.2
ABLOM034	Species 91	Species 62	46	32	Species 78 (support = 0.806)	56	M. sp. Camissonia.flower.borer.CA.2
ABLOM156	Species 91	Species 62	46	32	Species 78 (support = 0.806)	56	M. sp. Camissonia.flower.borer.CA.2
ABLOM164	Species 91	Species 62	46	32	Species 78 (support = 0.806)	56	M. sp. Camissonia.flower.borer.CA.2
ABLOM158	Species 91	Species 62	46	32	Species 78 (support = 0.806)	56	M. sp. Camissonia.flower.borer.CA.2
ABLOM003	Species 92	Species 62	46	32	Species 122 (support = 0.238)	56	M. sp. Camissonia.flower.borer.CA.2
ABLOM218	Species 92	Species 62	46	32	Species 122 (support = 0.238)	56	M. sp. Camissonia.flower.borer.CA.2
ABLOM228	Species 92	Species 62	46	32	Species 122 (support = 0.238)	56	M. sp. Camissonia.flower.borer.CA.2
ABLOM114	Species 92	Species 62	46	32	Species 122 (support = 0.238)	56	M. sp. Camissonia.flower.borer.CA.2
ABLOM149	Species 92	Species 62	46	32	Species 122 (support = 0.238)	56	M. sp. Camissonia.flower.borer.CA.2
ABLOM037	Species 92	Species 62	46	32	Species 122 (support = 0.238)	56	M. sp. Camissonia.flower.borer.CA.2
ABLOM120	Species 92	Species 62	46	32	Species 122 (support = 0.238)	56	M. sp. Camissonia.flower.borer.CA.2
ABLOM115	Species 92	Species 62	46	32	Species 122 (support = 0.238)	56	M. sp. Camissonia.flower.borer.CA.2
ABLOM212	Species 92	Species 62	46	32	Species 122 (support = 0.238)	56	M. sp. Camissonia.flower.borer.CA.2
ABLOM046	Species 92	Species 62	46	32	Species 122 (support = 0.238)	56	M. sp. Camissonia.flower.borer.CA.2
ABLOM126	Species 92	Species 62	46	32	Species 122 (support = 0.238)	56	M. sp. Camissonia.flower.borer.CA.2
ABLOM119	Species 92	Species 62	46	32	Species 122 (support = 0.238)	56	M. sp. Camissonia.flower.borer.CA.2
ABLOM005	Species 92	Species 62	46	32	Species 122 (support = 0.238)	56	M. sp. Camissonia.flower.borer.CA.2
ABLOM022	Species 92	Species 62	46	32	Species 122 (support = 0.238)	56	M. sp. Camissonia.flower.borer.CA.2
ABLOM035	Species 92	Species 62	46	32	Species 122 (support = 0.238)	56	M. sp. Camissonia.flower.borer.CA.2
ABLOM032	Species 92	Species 62	46	32	Species 122 (support = 0.238)	56	M. sp. Camissonia.flower.borer.CA.2
ABLOM186	Species 92	Species 62	46	32	Species 122 (support = 0.238)	56	M. sp. Camissonia.flower.borer.CA.2
ABLOM043	Species 92	Species 62	46	32	Species 122 (support = 0.238)	56	M. sp. Camissonia.flower.borer.CA.2
ABLOM078	Species 92	Species 62	46	32	Species 122 (support = 0.238)	56	M. sp. Camissonia.flower.borer.CA.2
ABLOM105	Species 92	Species 62	46	32	Species 122 (support = 0.238)	56	M. sp. Camissonia.flower.borer.CA.2
ABLOM147	Species 92	Species 62	46	32	Species 122 (support = 0.238)	56	M. sp. Camissonia.flower.borer.CA.2
ABLOM008	Species 92	Species 62	46	32	Species 122 (support = 0.238)	56	M. sp. Camissonia.flower.borer.CA.2
ABLOM081	Species 92	Species 62	46	32	Species 122 (support = 0.238)	56	M. sp. Camissonia.flower.borer.CA.2
ABLOM036	Species 92	Species 62	46	32	Species 122 (support = 0.238)	56	M. sp. Camissonia.flower.borer.CA.2
ABLOM146	Species 92	Species 62	46	32	Species 122 (support = 0.238)	56	M. sp. Camissonia.flower.borer.CA.2
ABLOM010	Species 92	Species 62	46	32	Species 122 (support = 0.238)	56	M. sp. Camissonia.flower.borer.CA.2
ABLOM049	Species 92	Species 62	46	32	Species 122 (support = 0.238)	56	M. sp. Camissonia.flower.borer.CA.2
ABLOM088	Species 92	Species 62	46	32	Species 122 (support = 0.238)	56	M. sp. Camissonia.flower.borer.CA.2
ABLOM109	Species 92	Species 62	46	32	Species 122 (support = 0.238)	56	M. sp. Camissonia.flower.borer.CA.2
ABLOM017	Species 92	Species 62	46	32	Species 122 (support = 0.238)	56	M. sp. Camissonia.flower.borer.CA.2
ABLOM106	Species 92	Species 62	46	32	Species 122 (support = 0.238)	56	M. sp. Camissonia.flower.borer.CA.2
ABLOM197	Species 92	Species 62	46	32	Species 122 (support = 0.238)	56	M. sp. Camissonia.flower.borer.CA.2
ABLOM012	Species 92	Species 62	46	32	Species 122 (support = 0.238)	56	M. sp. Camissonia.flower.borer.CA.2
ABLOM085	Species 92	Species 62	46	32	Species 122 (support = 0.238)	56	M. sp. Camissonia.flower.borer.CA.2
ABLOM162	Species 92	Species 62	46	32	Species 122 (support = 0.238)	56	M. sp. Camissonia.flower.borer.CA.2
ABLOM107	Species 92	Species 62	46	32	Species 122 (support = 0.238)	56	M. sp. Camissonia.flower.borer.CA.2
ABLOM039	Species 92	Species 62	46	32	Species 122 (support = 0.238)	56	M. sp. Camissonia.flower.borer.CA.2
ABLOM047	Species 92	Species 62	46	32	Species 122 (support = 0.238)	56	M. sp. Camissonia.flower.borer.CA.2
ABLOM079	Species 92	Species 62	46	32	Species 122 (support = 0.238)	56	M. sp. Camissonia.flower.borer.CA.2
ABLOM157	Species 92	Species 62	46	32	Species 122 (support = 0.238)	56	M. sp. Camissonia.flower.borer.CA.2
ABLOM137	Species 92	Species 62	46	32	Species 122 (support = 0.238)	56	M. sp. Camissonia.flower.borer.CA.2
ABLOM184	Species 92	Species 62	46	32	Species 122 (support = 0.238)	56	M. sp. Camissonia.flower.borer.CA.2
ABLOM024	Species 92	Species 62	46	32	Species 122 (support = 0.238)	56	M. sp. Camissonia.flower.borer.CA.2
ABLOM086	Species 92	Species 62	46	32	Species 122 (support = 0.238)	56	M. sp. Camissonia.flower.borer.CA.2
ABLOM135	Species 92	Species 62	46	32	Species 122 (support = 0.238)	56	M. sp. Camissonia.flower.borer.CA.2
ABLOM052	Species 92	Species 62	46	32	Species 122 (support = 0.238)	56	M. sp. Camissonia.flower.borer.CA.2
ABLOM040	Species 92	Species 62	46	32	Species 122 (support = 0.238)	56	M. sp. Camissonia.flower.borer.CA.2
ABLOM185	Species 92	Species 62	46	32	Species 122 (support = 0.238)	56	M. sp. Camissonia.flower.borer.CA.2
ABLOM134	Species 92	Species 62	46	32	Species 122 (support = 0.238)	56	M. sp. Camissonia.flower.borer.CA.2
ABLOM055	Species 92	Species 62	46	32	Species 122 (support = 0.238)	56	M. sp. Camissonia.flower.borer.CA.2
ABLOM160	Species 92	Species 62	46	32	Species 122 (support = 0.238)	56	M. sp. Camissonia.flower.borer.CA.2
ABLOM087	Species 92	Species 62	46	32	Species 122 (support = 0.238)	56	M. sp. Camissonia.flower.borer.CA.2
ABLOM170	Species 92	Species 62	46	32	Species 122 (support = 0.238)	56	M. sp. Camissonia.flower.borer.CA.2
ABLOM004	Species 92	Species 62	46	32	Species 122 (support = 0.238)	56	M. sp. Camissonia.flower.borer.CA.2
ABLOM166	Species 92	Species 62	46	32	Species 122 (support = 0.238)	56	M. sp. Camissonia.flower.borer.CA.2
ABLOM161	Species 92	Species 62	46	32	Species 122 (support = 0.238)	56	M. sp. Camissonia.flower.borer.CA.2
ABLOM061	Species 92	Species 62	46	32	Species 122 (support = 0.238)	56	M. sp. Camissonia.flower.borer.CA.2
ABLOM118	Species 92	Species 62	46	32	Species 122 (support = 0.238)	56	M. sp. Camissonia.flower.borer.CA.2
ABLOM196	Species 92	Species 62	46	32	Species 122 (support = 0.238)	56	M. sp. Camissonia.flower.borer.CA.2
ABLOM015	Species 92	Species 62	46	32	Species 122 (support = 0.238)	56	M. sp. Camissonia.flower.borer.CA.2
ABLOM084	Species 92	Species 62	46	32	Species 122 (support = 0.238)	56	M. sp. Camissonia.flower.borer.CA.2
ABLOM132	Species 92	Species 62	46	32	Species 122 (support = 0.238)	56	M. sp. Camissonia.flower.borer.CA.2
ABLOM122	Species 92	Species 62	46	32	Species 122 (support = 0.238)	56	M. sp. Camissonia.flower.borer.CA.2
ABLOM065	Species 92	Species 62	46	32	Species 122 (support = 0.238)	56	M. sp. Camissonia.flower.borer.CA.2
ABLOM206	Species 92	Species 62	46	32	Species 122 (support = 0.238)	56	M. sp. Camissonia.flower.borer.CA.2
ABLOM091	Species 92	Species 62	46	32	Species 122 (support = 0.238)	56	M. sp. Camissonia.flower.borer.CA.2
ABLOM217	Species 92	Species 62	46	32	Species 122 (support = 0.238)	56	M. sp. Camissonia.flower.borer.CA.2
ABLOM154	Species 92	Species 62	46	32	Species 122 (support = 0.238)	56	M. sp. Camissonia.flower.borer.CA.2
ABLOM102	Species 92	Species 62	46	32	Species 122 (support = 0.238)	56	M. sp. Camissonia.flower.borer.CA.2
ABLOM124	Species 92	Species 62	46	32	Species 122 (support = 0.238)	56	M. sp. Camissonia.flower.borer.CA.2
ABLOM131	Species 92	Species 62	46	32	Species 122 (support = 0.238)	56	M. sp. Camissonia.flower.borer.CA.2
ABLOM063	Species 92	Species 62	46	32	Species 122 (support = 0.238)	56	M. sp. Camissonia.flower.borer.CA.2
ABLOM127	Species 92	Species 62	46	32	Species 122 (support = 0.238)	56	M. sp. Camissonia.flower.borer.CA.2
ABLOM113	Species 92	Species 62	46	32	Species 122 (support = 0.238)	56	M. sp. Camissonia.flower.borer.CA.2
ABLOM045	Species 92	Species 62	46	32	Species 122 (support = 0.238)	56	M. sp. Camissonia.flower.borer.CA.2
ABLOM112	Species 92	Species 62	46	32	Species 122 (support = 0.238)	56	M. sp. Camissonia.flower.borer.CA.2
ABLOM054	Species 92	Species 62	46	32	Species 122 (support = 0.238)	56	M. sp. Camissonia.flower.borer.CA.2
ABLOM072	Species 92	Species 62	46	32	Species 122 (support = 0.238)	56	M. sp. Camissonia.flower.borer.CA.2
ABLOM082	Species 92	Species 62	46	32	Species 122 (support = 0.238)	56	M. sp. Camissonia.flower.borer.CA.2
ABLOM144	Species 92	Species 62	46	32	Species 122 (support = 0.238)	56	M. sp. Camissonia.flower.borer.CA.2
ABLOM083	Species 92	Species 62	46	32	Species 122 (support = 0.238)	56	M. sp. Camissonia.flower.borer.CA.2
ABLOM121	Species 92	Species 62	46	32	Species 122 (support = 0.238)	56	M. sp. Camissonia.flower.borer.CA.2
ABLOM220	Species 92	Species 62	46	32	Species 122 (support = 0.238)	56	M. sp. Camissonia.flower.borer.CA.2
ABLOM074	Species 92	Species 62	46	32	Species 122 (support = 0.238)	56	M. sp. Camissonia.flower.borer.CA.2
ABLOM075	Species 92	Species 62	46	32	Species 122 (support = 0.238)	56	M. sp. Camissonia.flower.borer.CA.2
ABLOM009	Species 92	Species 62	46	32	Species 122 (support = 0.238)	56	M. sp. Camissonia.flower.borer.CA.2
ABLOM062	Species 92	Species 62	46	32	Species 122 (support = 0.238)	56	M. sp. Camissonia.flower.borer.CA.2
ABLOM076	Species 92	Species 62	46	32	Species 122 (support = 0.238)	56	M. sp. Camissonia.flower.borer.CA.2
ABLOM038	Species 92	Species 62	46	32	Species 122 (support = 0.238)	56	M. sp. Camissonia.flower.borer.CA.2
ABLOM125	Species 92	Species 62	46	32	Species 122 (support = 0.238)	56	M. sp. Camissonia.flower.borer.CA.2
ABLOM191	Species 92	Species 62	46	32	Species 122 (support = 0.238)	56	M. sp. Camissonia.flower.borer.CA.2
ABLOM027	Species 92	Species 62	46	32	Species 122 (support = 0.238)	56	M. sp. Camissonia.flower.borer.CA.2
ABLOM123	Species 92	Species 62	46	32	Species 122 (support = 0.238)	56	M. sp. Camissonia.flower.borer.CA.2
ABLOM014	Species 92	Species 62	46	32	Species 122 (support = 0.238)	56	M. sp. Camissonia.flower.borer.CA.2
ABLOM031	Species 92	Species 62	46	32	Species 122 (support = 0.238)	56	M. sp. Camissonia.flower.borer.CA.2
ABLOM051	Species 92	Species 62	46	32	Species 122 (support = 0.238)	56	M. sp. Camissonia.flower.borer.CA.2
ABLOM130	Species 92	Species 62	46	32	Species 122 (support = 0.238)	56	M. sp. Camissonia.flower.borer.CA.2
ABLOM168	Species 92	Species 62	46	32	Species 122 (support = 0.238)	56	M. sp. Camissonia.flower.borer.CA.2
ABLOM044	Species 92	Species 62	46	32	Species 122 (support = 0.238)	56	M. sp. Camissonia.flower.borer.CA.2
ABLOM060	Species 92	Species 62	46	32	Species 122 (support = 0.238)	56	M. sp. Camissonia.flower.borer.CA.2
ABLOM053	Species 92	Species 62	46	32	Species 122 (support = 0.238)	56	M. sp. Camissonia.flower.borer.CA.2
ABLOM116	Species 92	Species 62	46	32	Species 122 (support = 0.238)	56	M. sp. Camissonia.flower.borer.CA.2
ABLOM098	Species 92	Species 62	46	32	Species 122 (support = 0.238)	56	M. sp. Camissonia.flower.borer.CA.2
ABLOM139	Species 92	Species 62	46	32	Species 122 (support = 0.238)	56	M. sp. Camissonia.flower.borer.CA.2
ABLOM169	Species 92	Species 62	46	32	Species 122 (support = 0.238)	56	M. sp. Camissonia.flower.borer.CA.2
ABLOM111	Species 92	Species 62	46	32	Species 122 (support = 0.238)	56	M. sp. Camissonia.flower.borer.CA.2
ABLOM056	Species 92	Species 62	46	32	Species 122 (support = 0.238)	56	M. sp. Camissonia.flower.borer.CA.2
ABLOM007	Species 92	Species 62	46	32	Species 122 (support = 0.238)	56	M. sp. Camissonia.flower.borer.CA.2
ABLOM058	Species 92	Species 62	46	32	Species 122 (support = 0.238)	56	M. sp. Camissonia.flower.borer.CA.2
ABLOM048	Species 92	Species 62	46	32	Species 122 (support = 0.238)	56	M. sp. Camissonia.flower.borer.CA.2
ABLOM165	Species 92	Species 62	46	32	Species 122 (support = 0.238)	56	M. sp. Camissonia.flower.borer.CA.2
ABLOM202	Species 92	Species 62	46	32	Species 122 (support = 0.238)	56	M. sp. Camissonia.flower.borer.CA.2
ABLOM205	Species 92	Species 62	46	32	Species 122 (support = 0.238)	56	M. sp. Camissonia.flower.borer.CA.2
ABLOM070	Species 92	Species 62	46	32	Species 122 (support = 0.238)	56	M. sp. Camissonia.flower.borer.CA.2
ABLOM023	Species 92	Species 62	46	32	Species 122 (support = 0.238)	56	M. sp. Camissonia.flower.borer.CA.2
ABLOM108	Species 92	Species 62	46	32	Species 122 (support = 0.238)	56	M. sp. Camissonia.flower.borer.CA.2
ABLOM176	Species 92	Species 62	46	32	Species 122 (support = 0.238)	56	M. sp. Camissonia.flower.borer.CA.2
ABLOM020	Species 92	Species 62	46	32	Species 122 (support = 0.238)	56	M. sp. Camissonia.flower.borer.CA.2
ABLOM193	Species 92	Species 62	46	32	Species 122 (support = 0.238)	56	M. sp. Camissonia.flower.borer.CA.2
ABLOM042	Species 92	Species 62	46	32	Species 122 (support = 0.238)	56	M. sp. Camissonia.flower.borer.CA.2
ABLOM194	Species 92	Species 62	46	32	Species 122 (support = 0.238)	56	M. sp. Camissonia.flower.borer.CA.2
ABLOM219	Species 92	Species 62	46	32	Species 122 (support = 0.238)	56	M. sp. Camissonia.flower.borer.CA.2
ABLOM150	Species 92	Species 62	46	32	Species 122 (support = 0.238)	56	M. sp. Camissonia.flower.borer.CA.2
ABLOM192	Species 92	Species 62	46	32	Species 122 (support = 0.238)	56	M. sp. Camissonia.flower.borer.CA.2
ABLOM013	Species 92	Species 62	46	32	Species 122 (support = 0.238)	56	M. sp. Camissonia.flower.borer.CA.2
ABLOM050	Species 92	Species 62	46	32	Species 122 (support = 0.238)	56	M. sp. Camissonia.flower.borer.CA.2
ABLOM025	Species 92	Species 62	46	32	Species 122 (support = 0.238)	56	M. sp. Camissonia.flower.borer.CA.2
ABLOM026	Species 92	Species 62	46	32	Species 122 (support = 0.238)	56	M. sp. Camissonia.flower.borer.CA.2
ABLOM097	Species 92	Species 62	46	32	Species 122 (support = 0.238)	56	M. sp. Camissonia.flower.borer.CA.2
ABLOM195	Species 92	Species 62	46	32	Species 122 (support = 0.238)	56	M. sp. Camissonia.flower.borer.CA.2
ABLOM077	Species 92	Species 62	46	32	Species 122 (support = 0.238)	56	M. sp. Camissonia.flower.borer.CA.2
ABLOM117	Species 92	Species 62	46	32	Species 122 (support = 0.238)	56	M. sp. Camissonia.flower.borer.CA.2
ABLOM189	Species 92	Species 62	46	32	Species 122 (support = 0.238)	56	M. sp. Camissonia.flower.borer.CA.2
ABLOM073	Species 92	Species 62	46	32	Species 123 (support = 0.605)	56	M. sp. Camissonia.flower.borer.CA.2
ABLOM153	Species 92	Species 62	46	32	Species 123 (support = 0.605)	56	M. sp. Camissonia.flower.borer.CA.2
ABLOM080	Species 92	Species 62	46	32	Species 123 (support = 0.605)	56	M. sp. Camissonia.flower.borer.CA.2
ABLOM148	Species 92	Species 62	46	32	Species 123 (support = 0.605)	56	M. sp. Camissonia.flower.borer.CA.2
ABLOM224	Species 92	Species 62	46	32	Species 123 (support = 0.605)	56	M. sp. Camissonia.flower.borer.CA.2
LTOL1031	Species 52	Species 33	78	31	Species 6 (support = 1.000)	57	M. sp. CostaRica
CNBFC575	Species 25	Species 14	9	6	Species 57 (support = 1.000)	58	M. sp. CAN+FIN
BBLPD396	Species 23	Species 14	9	62	Species 76 (support = 0.855)	58	M. sp. CAN+FIN
LBCG1941	Species 23	Species 14	9	62	Species 76 (support = 0.855)	58	M. sp. CAN+FIN
LBCH2228	Species 23	Species 14	9	62	Species 76 (support = 0.855)	58	M. sp. CAN+FIN
BBLPF103	Species 23	Species 14	9	62	Species 76 (support = 0.855)	58	M. sp. CAN+FIN
CNBFK594	Species 23	Species 14	9	6	Species 76 (support = 0.855)	58	M. sp. CAN+FIN
LBCH1729	Species 23	Species 14	9	62	Species 76 (support = 0.855)	58	M. sp. CAN+FIN
CNBFJ596	Species 23	Species 14	9	6	Species 76 (support = 0.855)	58	M. sp. CAN+FIN
LEFIG734	Species 24	Species 14	9	62	Species 77 (support = 0.937)	58	M. sp. CAN+FIN
LEFIG735	Species 24	Species 14	9	62	Species 77 (support = 0.937)	58	M. sp. CAN+FIN
TH107	Species 9	Species 5	60	19	Species 9 (support = 1.000)	59	M. sp. Galium.leaf.miner.MA
TH148	Species 10	Species 6	68	19	Species 21 (support = 1.000)	60	M. sp. Galium.leaf.miner.OK
TH117	Species 74	Species 47	33	72	Species 26 (support = 0.934)	61	M. sp. Guara.flower.borer.AZ
MP052	Species 74	Species 47	33	72	Species 26 (support = 0.934)	61	M. sp. Guara.flower.borer.AZ
CNLMA484	Species 99	Species 68	52	67	Species 59 (support = 0.652)	62	M. sp. CAN.QC.MB.ON
CNROB654	Species 99	Species 68	52	67	Species 59 (support = 0.652)	62	M. sp. CAN.QC.MB.ON
SMTPJ353	Species 99	Species 68	52	67	Species 59 (support = 0.652)	62	M. sp. CAN.QC.MB.ON
CNROK1100	Species 99	Species 68	52	67	Species 59 (support = 0.652)	62	M. sp. CAN.QC.MB.ON
SMTPM595	Species 99	Species 68	52	67	Species 59 (support = 0.652)	62	M. sp. CAN.QC.MB.ON
CNRVG2672	Species 100	Species 69	53	67	Species 91 (support = 0.876)	63	M. sp. CAN.BC
NGAAA708	Species 100	Species 69	53	67	Species 91 (support = 0.876)	63	M. sp. CAN.BC
CNRVG2685	Species 100	Species 69	53	67	Species 91 (support = 0.876)	63	M. sp. CAN.BC
SMTPJ4668	Species 100	Species 69	53	67	Species 91 (support = 0.876)	63	M. sp. CAN.BC
SMTPM1278	Species 101	Species 69	53	67	Species 92 (support = 0.977)	63	M. sp. CAN.BC
BBGAL022	Species 97	Species 66	50	67	Species 44 (support = 0.678)	64	M. sp. CAN+USA.BC.QC.ON.AL.stem.galler
BBGAL024	Species 97	Species 66	50	67	Species 44 (support = 0.678)	64	M. sp. CAN+USA.BC.QC.ON.AL.stem.galler
BBGAL025	Species 97	Species 66	50	67	Species 44 (support = 0.678)	64	M. sp. CAN+USA.BC.QC.ON.AL.stem.galler
BBGAL023	Species 97	Species 66	50	67	Species 44 (support = 0.678)	64	M. sp. CAN+USA.BC.QC.ON.AL.stem.galler
MOBIL1402	Species 97	Species 66	50	67	Species 44 (support = 0.678)	64	M. sp. CAN+USA.BC.QC.ON.AL.stem.galler
CNFNC1642	Species 97	Species 66	50	67	Species 44 (support = 0.678)	64	M. sp. CAN+USA.BC.QC.ON.AL.stem.galler
CNFNM273	Species 97	Species 66	50	67	Species 44 (support = 0.678)	64	M. sp. CAN+USA.BC.QC.ON.AL.stem.galler
CNPKK1422	Species 97	Species 66	50	67	Species 44 (support = 0.678)	64	M. sp. CAN+USA.BC.QC.ON.AL.stem.galler
CNPKC484	Species 97	Species 66	50	67	Species 44 (support = 0.678)	64	M. sp. CAN+USA.BC.QC.ON.AL.stem.galler
TH131	Species 107	Species 77	57	44	Species 15 (support = 0.937)	65	M. sp. Centradenia.root.gall.CenAmer
TH139	Species 107	Species 77	57	44	Species 15 (support = 0.937)	65	M. sp. Centradenia.root.gall.CenAmer
TH143	Species 107	Species 77	57	44	Species 15 (support = 0.937)	65	M. sp. Centradenia.root.gall.CenAmer
TH138	Species 34	Species 22	64	12	Species 17 (support = 1.000)	66	M. sp. Conostegia.apical.gall.CenAmer.1
TH134	Species 109	Species 79	58	82	Species 4 (support = 0.920)	67	M. sp. Conostegia.apical.gall.CenAmer.2
TH135	Species 109	Species 79	58	82	Species 4 (support = 0.920)	67	M. sp. Conostegia.apical.gall.CenAmer.2
TH137	Species 109	Species 79	58	82	Species 4 (support = 0.920)	67	M. sp. Conostegia.apical.gall.CenAmer.2
TH141	Species 109	Species 79	58	82	Species 4 (support = 0.920)	67	M. sp. Conostegia.apical.gall.CenAmer.2
TH140	Species 51	Species 33	65	46	Species 5 (support = 1.000)	68	M. sp. Miconia.fruit.gall.CenAmer
TH132	Species 108	Species 78	61	66	Species 16 (support = 1.000)	69	M. sp. Monochaetum.fruit.gall.CenAmer
JSJUN2081	Species 33	Species 21	15	69	Species 13 (support = 0.990)	70	M. sp. CAN.ON
MBIOF1594	Species 33	Species 21	15	69	Species 13 (support = 0.990)	70	M. sp. CAN.ON
TH133	Species 19	Species 11	62	52	Species 20 (support = 1.000)	71	M. sp. Rubiaceae.leaf.miner.CenAmer
TH142	Species 38	Species 25	66	10	Species 7 (support = 1.000)	72	M. sp. Hamelia.leaf.miner.CenAmer
TH136	Species 16	Species 10	63	19	Species 8 (support = 1.000)	73	M. sp. Psychotria.leaf.miner.CenAmer
CNGIK243	Species 102	Species 70	54	73	Species 28 (support = 0.919)	74	M. sp. CAN.AB.BC.swest
CNWLO109	Species 102	Species 70	54	84	Species 28 (support = 0.919)	74	M. sp. CAN.AB.BC.swest
SSWLE3788	Species 102	Species 70	54	73	Species 28 (support = 0.919)	74	M. sp. CAN.AB.BC.swest
CNWLO115	Species 102	Species 70	54	84	Species 28 (support = 0.919)	74	M. sp. CAN.AB.BC.swest
LBCE048	Species 102	Species 70	54	84	Species 28 (support = 0.919)	74	M. sp. CAN.AB.BC.swest
NGNAT066	Species 102	Species 70	54	73	Species 28 (support = 0.919)	74	M. sp. CAN.AB.BC.swest
TH125	Species 64	Species 39	28	42	Species 60 (support = 0.962)	75	M. stellella
MP065	Species 64	Species 39	28	42	Species 60 (support = 0.962)	75	M. stellella
MP068	Species 64	Species 39	28	42	Species 60 (support = 0.962)	75	M. stellella
MP070	Species 64	Species 39	28	42	Species 60 (support = 0.962)	75	M. stellella
TH40	Species 65	Species 40	28	42	Species 61 (support = 0.763)	75	M. stellella
SMTPD5632	Species 65	Species 40	28	42	Species 61 (support = 0.763)	75	M. stellella
XAF782	Species 65	Species 40	28	42	Species 61 (support = 0.763)	75	M. stellella
XAJ634	Species 65	Species 40	28	42	Species 61 (support = 0.763)	75	M. stellella
SMTPB17143	Species 65	Species 40	28	42	Species 61 (support = 0.763)	75	M. stellella
PHLAF127	Species 83	Species 54	40	4	Species 50 (support = 0.993)	77	M. sturnipennella.1
PHLAF128	Species 83	Species 54	40	4	Species 50 (support = 0.993)	77	M. sturnipennella.1
CGUKD040	Species 81	Species 53	39	5	Species 109 (support = 0.653)	78	M. sturnipennella.2
LEFIA044	Species 81	Species 53	39	5	Species 109 (support = 0.653)	78	M. sturnipennella.2
LEFIB128	Species 81	Species 53	39	5	Species 109 (support = 0.653)	78	M. sturnipennella.2
LEFIE416	Species 81	Species 53	39	5	Species 109 (support = 0.653)	78	M. sturnipennella.2
CHLEP061	Species 82	Species 53	39	4	Species 110 (support = 0.657)	78	M. sturnipennella.2
NGNAB1275	Species 82	Species 53	39	4	Species 110 (support = 0.657)	78	M. sturnipennella.2
CNWBG2284	Species 82	Species 53	39	4	Species 110 (support = 0.657)	78	M. sturnipennella.2
CNBFA170	Species 82	Species 53	39	4	Species 110 (support = 0.657)	78	M. sturnipennella.2
CNBFB030	Species 82	Species 53	39	4	Species 110 (support = 0.657)	78	M. sturnipennella.2
CNKLB1752	Species 82	Species 53	39	4	Species 110 (support = 0.657)	78	M. sturnipennella.2
CNBFB349	Species 82	Species 53	39	4	Species 110 (support = 0.657)	78	M. sturnipennella.2
CNRMD551	Species 82	Species 53	39	4	Species 110 (support = 0.657)	78	M. sturnipennella.2
CNRMD2600	Species 82	Species 53	39	4	Species 110 (support = 0.657)	78	M. sturnipennella.2
SMTPO1627	Species 82	Species 53	39	4	Species 110 (support = 0.657)	78	M. sturnipennella.2
CNFNI565	Species 82	Species 53	39	4	Species 110 (support = 0.657)	78	M. sturnipennella.2
CGUKC865	Species 88	Species 59	43	85	Species 35 (support = 0.590)	79	M. subbistrigella
LEFIG737	Species 88	Species 59	43	85	Species 35 (support = 0.590)	79	M. subbistrigella
LEFIJ938	Species 88	Species 59	43	85	Species 35 (support = 0.590)	79	M. subbistrigella
LEFIJ1241	Species 88	Species 59	43	85	Species 35 (support = 0.590)	79	M. subbistrigella
GMGMK912	Species 88	Species 59	43	50	Species 35 (support = 0.590)	79	M. subbistrigella
SMTPB12868	Species 88	Species 59	43	50	Species 35 (support = 0.590)	79	M. subbistrigella
SMTPB18734	Species 88	Species 59	43	50	Species 35 (support = 0.590)	79	M. subbistrigella
SMTPB18735	Species 88	Species 59	43	50	Species 35 (support = 0.590)	79	M. subbistrigella
SMTPJ3372	Species 88	Species 59	43	50	Species 35 (support = 0.590)	79	M. subbistrigella
SMTPB18203	Species 88	Species 59	43	50	Species 35 (support = 0.590)	79	M. subbistrigella
SMTPB18732	Species 88	Species 59	43	50	Species 35 (support = 0.590)	79	M. subbistrigella
CGUKD143	Species 88	Species 59	43	85	Species 35 (support = 0.590)	79	M. subbistrigella
FBLMU125	Species 88	Species 59	43	85	Species 35 (support = 0.590)	79	M. subbistrigella
LEFIG736	Species 88	Species 59	43	85	Species 35 (support = 0.590)	79	M. subbistrigella
GMGMK1051	Species 88	Species 59	43	85	Species 35 (support = 0.590)	79	M. subbistrigella
SMTPJ3375	Species 88	Species 59	43	50	Species 35 (support = 0.590)	79	M. subbistrigella
NLLEA607	Species 88	Species 59	43	85	Species 35 (support = 0.590)	79	M. subbistrigella
COLFF465	Species 88	Species 59	43	85	Species 35 (support = 0.590)	79	M. subbistrigella
PHLAV232	Species 88	Species 59	43	85	Species 35 (support = 0.590)	79	M. subbistrigella
PHLAI620	Species 88	Species 59	43	85	Species 35 (support = 0.590)	79	M. subbistrigella
FBLMU120	Species 88	Species 59	43	85	Species 35 (support = 0.590)	79	M. subbistrigella
GMGMK904	Species 88	Species 59	43	85	Species 35 (support = 0.590)	79	M. subbistrigella
NLLEA1376	Species 88	Species 59	43	85	Species 35 (support = 0.590)	79	M. subbistrigella
PHLAG207	Species 88	Species 59	43	85	Species 35 (support = 0.590)	79	M. subbistrigella
PHLAH254	Species 88	Species 59	43	85	Species 35 (support = 0.590)	79	M. subbistrigella
CNGMD1854	Species 7	Species 3	2	29	Species 58 (support = 0.476)	80	M. terminella.CAN
CNGME1105	Species 7	Species 3	2	29	Species 58 (support = 0.476)	80	M. terminella.CAN
SSGBB2365	Species 7	Species 3	2	29	Species 58 (support = 0.476)	80	M. terminella.CAN
CNROM1143	Species 7	Species 3	2	29	Species 58 (support = 0.476)	80	M. terminella.CAN
CNROM1146	Species 7	Species 3	2	29	Species 58 (support = 0.476)	80	M. terminella.CAN
CNROM1155	Species 7	Species 3	2	29	Species 58 (support = 0.476)	80	M. terminella.CAN
CNROS675	Species 7	Species 3	2	29	Species 58 (support = 0.476)	80	M. terminella.CAN
CNROO080	Species 7	Species 3	2	29	Species 58 (support = 0.476)	80	M. terminella.CAN
CNROI188	Species 7	Species 3	2	83	Species 58 (support = 0.476)	80	M. terminella.CAN
CNRON797	Species 7	Species 3	2	29	Species 58 (support = 0.476)	80	M. terminella.CAN
SSBRB660	Species 7	Species 3	2	83	Species 58 (support = 0.476)	80	M. terminella.CAN
CNFNF997	Species 6	Species 3	2	49	Species 63 (support = 0.997)	80	M. terminella.CAN
CNEIC116	Species 4	Species 3	2	29	Species 69 (support = 0.900)	80	M. terminella.CAN
SSPAC10312	Species 4	Species 3	2	29	Species 69 (support = 0.900)	80	M. terminella.CAN
SSPAG284	Species 4	Species 3	2	29	Species 69 (support = 0.900)	80	M. terminella.CAN
SSEIC3912	Species 4	Species 3	2	29	Species 69 (support = 0.900)	80	M. terminella.CAN
CNROQ604	Species 5	Species 3	2	83	Species 70 (support = 0.750)	80	M. terminella.CAN
SSEIC3914	Species 5	Species 3	2	29	Species 70 (support = 0.750)	80	M. terminella.CAN
RRSSA1304	Species 5	Species 3	2	83	Species 70 (support = 0.750)	80	M. terminella.CAN
SSGBB2497	Species 5	Species 3	2	83	Species 70 (support = 0.750)	80	M. terminella.CAN
RRSSA308	Species 5	Species 3	2	83	Species 70 (support = 0.750)	80	M. terminella.CAN
CNROM1159	Species 5	Species 3	2	49	Species 74 (support = 0.695)	80	M. terminella.CAN
CNGMD1859	Species 5	Species 3	2	29	Species 75 (support = 0.539)	80	M. terminella.CAN
CNGMD1862	Species 5	Species 3	2	29	Species 75 (support = 0.539)	80	M. terminella.CAN
CNRON795	Species 5	Species 3	2	49	Species 79 (support = 0.487)	80	M. terminella.CAN
SSEIC3913	Species 5	Species 3	2	49	Species 80 (support = 0.487)	80	M. terminella.CAN
LASTS287	Species 8	Species 4	3	25	Species 19 (support = 0.922)	81	M. terminella.EU
PHLAI599	Species 8	Species 4	3	25	Species 19 (support = 0.922)	81	M. terminella.EU
LEEUA164	Species 8	Species 4	3	25	Species 19 (support = 0.922)	81	M. terminella.EU
LEEUA165	Species 8	Species 4	3	25	Species 19 (support = 0.922)	81	M. terminella.EU
LEFIL706	Species 8	Species 4	3	25	Species 19 (support = 0.922)	81	M. terminella.EU
CNPAH359	Species 84	Species 55	41	58	Species 73 (support = 0.948)	82	M. unifasciella.1
NGAAB630	Species 84	Species 55	41	58	Species 73 (support = 0.948)	82	M. unifasciella.1
CNPAP018	Species 84	Species 55	41	58	Species 73 (support = 0.948)	82	M. unifasciella.1
CNPAH361	Species 85	Species 56	41	58	Species 124 (support = 0.597)	83	M. unifasciella.2
SMTPP557	Species 85	Species 56	41	58	Species 124 (support = 0.597)	83	M. unifasciella.2
CNPAH365	Species 85	Species 56	41	58	Species 124 (support = 0.597)	83	M. unifasciella.2
SMTPL7064	Species 85	Species 56	41	58	Species 124 (support = 0.597)	83	M. unifasciella.2
SMTPL7490	Species 85	Species 56	41	58	Species 124 (support = 0.597)	83	M. unifasciella.2
SMTPL7491	Species 85	Species 56	41	58	Species 124 (support = 0.597)	83	M. unifasciella.2
SMTPM3591	Species 85	Species 56	41	58	Species 124 (support = 0.597)	83	M. unifasciella.2
NGNAI548	Species 85	Species 56	41	58	Species 124 (support = 0.597)	83	M. unifasciella.2
SMTPO9654	Species 85	Species 56	41	58	Species 124 (support = 0.597)	83	M. unifasciella.2
SMTPL7493	Species 85	Species 56	41	58	Species 124 (support = 0.597)	83	M. unifasciella.2
CNPAI027	Species 85	Species 56	41	58	Species 124 (support = 0.597)	83	M. unifasciella.2
CNPAQ106	Species 85	Species 56	41	58	Species 124 (support = 0.597)	83	M. unifasciella.2
CNPAP021	Species 85	Species 56	41	58	Species 124 (support = 0.597)	83	M. unifasciella.2
CNPAH367	Species 85	Species 56	41	58	Species 124 (support = 0.597)	83	M. unifasciella.2
NGNAA374	Species 85	Species 56	41	58	Species 124 (support = 0.597)	83	M. unifasciella.2
CNPAQ107	Species 85	Species 56	41	58	Species 124 (support = 0.597)	83	M. unifasciella.2
CNPAI016	Species 85	Species 56	41	58	Species 124 (support = 0.597)	83	M. unifasciella.2
SMTPL8518	Species 85	Species 56	41	58	Species 124 (support = 0.597)	83	M. unifasciella.2
CNPAP025	Species 85	Species 56	41	58	Species 124 (support = 0.597)	83	M. unifasciella.2
CNPAQ110	Species 85	Species 56	41	58	Species 124 (support = 0.597)	83	M. unifasciella.2
SMTPM497	Species 85	Species 56	41	58	Species 124 (support = 0.597)	83	M. unifasciella.2
SMTPL8519	Species 85	Species 56	41	58	Species 124 (support = 0.597)	83	M. unifasciella.2
SMTPM498	Species 85	Species 56	41	58	Species 124 (support = 0.597)	83	M. unifasciella.2
CNPAP019	Species 85	Species 56	41	58	Species 125 (support = 0.119)	83	M. unifasciella.2
CNPAP020	Species 85	Species 56	41	58	Species 125 (support = 0.119)	83	M. unifasciella.2
SMTPO9850	Species 85	Species 56	41	58	Species 125 (support = 0.119)	83	M. unifasciella.2
CNPAQ105	Species 85	Species 56	41	58	Species 125 (support = 0.119)	83	M. unifasciella.2
SMTPO10776	Species 85	Species 56	41	58	Species 125 (support = 0.119)	83	M. unifasciella.2
MECB030	Species 85	Species 56	41	58	Species 125 (support = 0.119)	83	M. unifasciella.2
NGNAB1259	Species 85	Species 56	41	58	Species 125 (support = 0.119)	83	M. unifasciella.2
NGNAH123	Species 85	Species 56	41	58	Species 125 (support = 0.119)	83	M. unifasciella.2
TH145	Species 35	Species 22	67	12	Species 18 (support = 1.000)	84	Moriloma pardella
TH37	Species 104	Species 74	71	59	Species 1 (support = 1.000)	85	Z. calliphana
TH38	Species 105	Species 75	72	51	Species 2 (support = 1.000)	86	Z. sp. Haloragis.leaf.miner
