# Supplementary material for: Phylogeny, host use, and diversification in the moth family Momphidae (Lepidoptera: Gelechioidea)
Source: PLoS One. 2019 Jun 6;14(6):e0207833. doi: 10.1371/journal.pone.0207833 (PMC6553701; doi:10.1371/journal.pone.0207833)
Supplement: S8 Table — Mean is taken from the 10,000 trees used for the ancestral trait reconstruction. Rows are the starting state and columns are the ending state. (XLSX) [file pone.0207833.s009.xlsx]

## Sheet: mode rows to column state chang
S8 Table. Mean Mompha state shifts for feeding mode
	borer	borer..galler	borer..miner	galler	galler..borer	miner	ukn
borer	NA	0.375	0.321	1.957	1.005	1.372	6.135
borer..galler	0.17	NA	0.06	0.501	0.061	0.238	0.494
borer..miner	0.184	0.063	NA	0.299	0.058	0.267	0.431
galler	0.268	0.312	0.096	NA	0.083	0.423	0.637
galler..borer	0.181	0.057	0.061	0.299	NA	0.189	0.68
miner	2.997	0.605	1.419	2.787	0.599	NA	6.815
ukn	0.487	0.67	0.157	1.197	0.295	1.662	NA
