# Supplementary material for: Phylogeny, host use, and diversification in the moth family Momphidae (Lepidoptera: Gelechioidea)
Source: PLoS One. 2019 Jun 6;14(6):e0207833. doi: 10.1371/journal.pone.0207833 (PMC6553701; doi:10.1371/journal.pone.0207833)
Supplement: S9 Table — Mean is taken from the 10,000 trees used for the ancestral trait reconstruction. Rows are the starting state and columns are the ending state. (XLSX) [file pone.0207833.s010.xlsx]

## Sheet: tissue row start state col new 
S9 Table. Mean Mompha state shifts for hostplant tissue
	flower	fruit	leaf	root	shoot.tip	shoot.tip..leaf	stem	stem.and.leaf	stem.and.root	stem..fruit	stem..leaf	ukn
flower	NA	0.55	0.44	0.15	0.228	0.112	1.198	0.193	0.135	0.096	0.134	3.242
fruit	0.145	NA	0.174	0.296	0.957	0.08	0.121	0.199	0.088	0.723	0.072	1.063
leaf	0.838	2.016	NA	0.654	0.448	1.223	0.79	2.341	1.097	0.396	0.417	6.422
root	0.05	0.328	0.128	NA	0.055	0.047	0.091	0.165	0.059	0.032	0.039	0.257
shoot.tip	0.05	0.157	0.124	0.066	NA	0.034	0.089	0.097	0.053	0.028	0.031	0.309
shoot.tip..leaf	0.045	0.141	0.115	0.045	0.051	NA	0.085	0.107	0.044	0.028	0.031	0.271
stem	0.208	0.167	0.136	0.07	0.051	0.056	NA	0.124	0.054	0.028	0.229	0.758
stem.and.leaf	0.065	0.221	0.23	0.146	0.047	0.048	0.085	NA	0.047	0.035	0.042	0.295
stem.and.root	0.031	0.14	0.131	0.068	0.047	0.03	0.074	0.111	NA	0.028	0.038	0.252
stem..fruit	0.043	0.136	0.119	0.045	0.051	0.039	0.097	0.079	0.049	NA	0.037	0.476
stem..leaf	0.055	0.148	0.105	0.062	0.049	0.036	0.297	0.083	0.05	0.044	NA	0.285
ukn	1.16	0.755	2.125	0.138	0.841	0.12	1.318	0.222	0.132	0.37	0.753	NA
